# Supplementary material for: Application of high-throughput amplicon sequencing-based SSR genotyping in genetic background screening
Source: BMC Genomics. 2019 Jun 3;20:444. doi: 10.1186/s12864-019-5800-4 (PMC6547574; doi:10.1186/s12864-019-5800-4)
Supplement: Supplementary file 2 — Table S1 Primers for vector construction, Xa21 detection and gene expression analysis. (XLSX 12 kb) [file 12864_2019_5800_MOESM2_ESM.xlsx]

## Sheet: Table S1
Table S1. Primers for vector construction, Xa21 detection and gene expression analysis
Primer	Sequence	Application
Cas-Xa21F	TTGGTGATTGCCAGCTCTTAC	Xa21 mutant detection
Cas-Xa21R	AATTAGTCGGCGCGAAACC
CRP-Xa21F	GCATCCGGGATCTCAATCCAgttttagagctagaaatagcaagtta	vector construction
CRP-Xa21R	TGGATTGAGATCCCGGATGCaacctgagcctcagcgcagc
OsU6F	CCCCTTTCGCCAGGGGTACCtatgtacagcattacgtagg
OsU6R	TACGAATTCGAGCTCGGTACCgatggtgcttactgtttag
qXa21F	TGCTGCTCGTACCAGTACAGG	qPCR for Xa21
qXa21R3	CCTGGTGTAGCAGGGATGAC
UbqF	GCTCCGTGGCGGTATCAT	Endogenous control
UbqR	CGGCAGTTGACAGCCCTAG
Cas9F3	AAAGACCGAGGTGCAGACAG	Cas9 detection
Cas9R3	ACCAGCACAGAATAGGCCAC
HptF	TAGGAGGGCGTGGATATGTC	Hpt detection
HptR	TACACAGCCATCGGTCCAGA
LOC_Os01g60920F	GTACCTTGCCTTTGACCCCA	qPCR for LOC_Os01g60920
LOC_Os01g60920R	ATGCAGAACGCATGTTGACG
LOC_Os07g02280F	AGTACGCCATTGTCCCCAAG	qPCR forLOC_Os07g02280
LOC_Os07g02280R	GAGCAGTGACACCCACATGA
