# Supplementary material for: Application of high-throughput amplicon sequencing-based SSR genotyping in genetic background screening
Source: BMC Genomics. 2019 Jun 3;20:444. doi: 10.1186/s12864-019-5800-4 (PMC6547574; doi:10.1186/s12864-019-5800-4)
Supplement: Supplementary file 3 — Table S2 Primers for the detection of 396 SSR loci. (XLSX 35 kb) [file 12864_2019_5800_MOESM3_ESM.xlsx]

## Sheet: Table S1
Table S2. The primers for the detection of 396 SSR loci.
Amplicon ID	Number of SSR	Chromosome	Amplicon_Start	Amplicon_Stop	Name in national standard	Ion_AmpliSeq_Foward_Primer	Ion_AmpliSeq_Reverse_Primer
AMPL1563371	1	chr2	11389710	11389984	RM424	GCGCATTCATGTCATCGTCTCA	ATCTTTCCAGTTTTTATTGCTCAAAGCTT
AMPL1563806	1	chr8	5604412	5604686		CATGCAATTACTTGTTTTGGTGGTGT	AAAAGGAACATGTCAACAATCTAGCAAG
AMPL1563407	1	chr2	26234176	26234450		GGACGATGTTGCGGAGATAGAG	CCTCAAACATCCTCTTTCCCATCA
AMPL1563407	2	chr2	26234176	26234450		GGACGATGTTGCGGAGATAGAG	CCTCAAACATCCTCTTTCCCATCA
AMPL1563407	3	chr2	26234176	26234450		GGACGATGTTGCGGAGATAGAG	CCTCAAACATCCTCTTTCCCATCA
AMPL1562757	1	chr11	21463811	21463982		GCTTCTCCTGCAGGTTCATCTC	CATATGGTCAGCGACAGGTACA
AMPL1563341	1	chr12	23682654	23682928		CATCTACCAAGCATGCCCAGTTA	GACGACAAGCTCGGAAACAATC
AMPL1563165	1	chr1	28340392	28340666	RM443	TGGTTGTGTGGGTCATGTCAAG	CCATAAACCGGCACTGTGTAATTCT
AMPL1563867	1	chr9	877947	878221		GAGAAGATGGCAACGGAGAATCT	CCGCCATTAATTGGTACTACTAGTCT
AMPL1563867	2	chr9	877947	878221		GAGAAGATGGCAACGGAGAATCT	CCGCCATTAATTGGTACTACTAGTCT
AMPL1563867	3	chr9	877947	878221		GAGAAGATGGCAACGGAGAATCT	CCGCCATTAATTGGTACTACTAGTCT
AMPL1563867	4	chr9	877947	878221		GAGAAGATGGCAACGGAGAATCT	CCGCCATTAATTGGTACTACTAGTCT
AMPL1563825	1	chr8	17945022	17945267	RM339	TCTTCCGAAGGCTTCGAACTTT	TCGTGGTCTCTTCTTCTTCATCCATA
AMPL1563825	2	chr8	17945022	17945267	RM339	TCTTCCGAAGGCTTCGAACTTT	TCGTGGTCTCTTCTTCTTCATCCATA
AMPL1563606	1	chr5	7034236	7034499		CGCGCATGGATAACTCGT	CAACCTCCTCCTCCCACAA
AMPL1563606	2	chr5	7034236	7034499		CGCGCATGGATAACTCGT	CAACCTCCTCCTCCCACAA
AMPL1563606	3	chr5	7034236	7034499		CGCGCATGGATAACTCGT	CAACCTCCTCCTCCCACAA
AMPL1563816	1	chr8	12295238	12295512	RM331	TGTTGCTATTTGCCATACATCTCCT	AGTCAACAAGTAAAAAGAGAAATGGTGAGA
AMPL1563816	2	chr8	12295238	12295512	RM331	TGTTGCTATTTGCCATACATCTCCT	AGTCAACAAGTAAAAAGAGAAATGGTGAGA
AMPL1563816	3	chr8	12295238	12295512	RM331	TGTTGCTATTTGCCATACATCTCCT	AGTCAACAAGTAAAAAGAGAAATGGTGAGA
AMPL1563177	1	chr1	32100645	32100918		ATGCATGCAAACCCTAGCTACA	TATAGCTAGCAAGCAGCAAGCGAA
AMPL1563202	1	chr10	52747	53021		TCTATGTATCGCTCGACAGATTTTTCC	TGATTGGTTGGCTATCGTTTGAGAG
AMPL1563876	1	chr9	6600974	6601205		CTAATAGCAATTGTAGGAGCGCCATA	CCTTGTGGTCATGCTTCCTCATC
AMPL1563699	1	chr6	18009124	18009398		CTCTGAAGATCAATTTCAGTTCAGACCT	GCCTACCATACACAAAAATTTTGGACATAA
AMPL1563699	2	chr6	18009124	18009398		CTCTGAAGATCAATTTCAGTTCAGACCT	GCCTACCATACACAAAAATTTTGGACATAA
AMPL1563699	3	chr6	18009124	18009398		CTCTGAAGATCAATTTCAGTTCAGACCT	GCCTACCATACACAAAAATTTTGGACATAA
AMPL1563699	4	chr6	18009124	18009398		CTCTGAAGATCAATTTCAGTTCAGACCT	GCCTACCATACACAAAAATTTTGGACATAA
AMPL1563732	1	chr6	28090155	28090429		GAAGCACAGTTCTCAGTTGGAATG	AAAACCGTAGCGTAGACGATATTATCTTC
AMPL1563732	2	chr6	28090155	28090429		GAAGCACAGTTCTCAGTTGGAATG	AAAACCGTAGCGTAGACGATATTATCTTC
AMPL1563125	1	chr1	5942194	5942468		TCGATGTCTGTTCATTGTTCGTTTG	CAATTTGTGTTTTGTTAGTTGGCGAAAG
AMPL1563125	2	chr1	5942194	5942468		TCGATGTCTGTTCATTGTTCGTTTG	CAATTTGTGTTTTGTTAGTTGGCGAAAG
AMPL1563532	1	chr4	13773082	13773351		CGCCCTGTTGAAGGAGATACAC	GGATAGGATGTTAAAGCGCCACTT
AMPL1563532	2	chr4	13773082	13773351		CGCCCTGTTGAAGGAGATACAC	GGATAGGATGTTAAAGCGCCACTT
AMPL1563592	1	chr5	1010653	1010868		AGGGAAGGGTAGAGAGAGGAAATC	CCTCGAGGAGGATGAGCTCAT
AMPL1563335	1	chr12	20953802	20954072		ACATATGGAGGCCAGGCTACAT	CGACGGTGAGATTTGATAATACCATGTAG
AMPL1563335	2	chr12	20953802	20954072		ACATATGGAGGCCAGGCTACAT	CGACGGTGAGATTTGATAATACCATGTAG
AMPL1563167	1	chr1	29770071	29770345		TGAGTGGATCATAAAAGGTTGAGACATC	CCGTGGCATCTTTACTCTGGAAA
AMPL1563139	1	chr1	11433616	11433890		GTCAACACTCTAGCCCTCACAT	TACTGTTCACTCTTTCTGTGGATTGAATC
AMPL1563302	1	chr12	3856025	3856276		CCCTCCCTCTCGATCTAAAACC	CACAAGCTCTTGAGAGACGGAAA
AMPL1563795	1	chr8	551689	551963		GCAACGCACTCTCTATCTCGTA	GATGAGGAATCGAGGGCAGAAAT
AMPL1563795	2	chr8	551689	551963		GCAACGCACTCTCTATCTCGTA	GATGAGGAATCGAGGGCAGAAAT
AMPL1563556	1	chr4	24048279	24048520		CTGATCGCGACGGGAAAACCAA	GAGAAATGAAAGTACTACTGGTACAAGCAA
AMPL1563229	1	chr10	19233026	19233214		CTCCTCCTCCTCCCAAACAATG	GTTGTCTTCTCCTCCACCCAAAA
AMPL1563210	1	chr10	5336090	5336343		CCGAAGTAATAGTCGGTAAACTCATCC	CAGCAGGTAGAGTTTCCACTCATAG
AMPL1563226	1	chr10	18888055	18888301		TGAGCAGAAGCACTCTAGTATATTTAGCT	GCACATGTTCGTCGACCAAGAA
AMPL1563826	1	chr8	18763535	18763808		GGCGGTTTAGAAGCGTTTATATGAG	GTGGTTACAAGAGTCTAAGTATCACTTGAG
AMPL1563237	1	chr10	23114653	23114927	RM590	TGACGATGCAAGCCGACAAATA	CGATCATATGGAAGCAAAGAAAAGCTTAAT
AMPL1563237	2	chr10	23114653	23114927	RM590	TGACGATGCAAGCCGACAAATA	CGATCATATGGAAGCAAAGAAAAGCTTAAT
AMPL1563146	1	chr1	14631432	14631691		GTTTATCATCTGCAGAATATGAACGCA	TCCAAATAAATGAGAGGGAGAAATCAATGT
AMPL1563146	2	chr1	14631432	14631691		GTTTATCATCTGCAGAATATGAACGCA	TCCAAATAAATGAGAGGGAGAAATCAATGT
AMPL1563551	1	chr4	20464327	20464601		AGTTTTGCTTGATCTACTGAATCACAAAAC	GTTTGTTTGTAGCAACGGTAATGGTAAAA
AMPL1563249	1	chr11	6491573	6491847		TAGAGTAACATGTGGCAAGTTAAGAGC	TCCTTTTGTTTCACAGCATTTTCCATG
AMPL1563890	1	chr9	10128732	10129006		TTGGCCAATCAAATCCAAAGAACC	CCAAGAAGAGTGATCAAGAATTGGGTAAAA
AMPL1563487	1	chr3	29871179	29871420		CCTCCTGGATCTCCTCACGAT	CCTCGGTGAGTGGTGCTTAC
AMPL1563877	1	chr9	6780266	6780491		TGGCCCACGAAGTTAACTAATTAAACAT	GGAGCTCAGATATTTAGCACCTCATATTTT
AMPL1563715	1	chr6	22426138	22426412		CACTTGAGGTGGGATTTGAATTCAAT	TCTCCACTAGTGTATCTACCTATCCATCT
AMPL1563715	2	chr6	22426138	22426412		CACTTGAGGTGGGATTTGAATTCAAT	TCTCCACTAGTGTATCTACCTATCCATCT
AMPL1563715	3	chr6	22426138	22426412		CACTTGAGGTGGGATTTGAATTCAAT	TCTCCACTAGTGTATCTACCTATCCATCT
AMPL1563866	1	chr9	152453	152693		CTCCGATGCCTTCTTCCTCTTG	CCTGCGACCCTTCCACTACTATA
AMPL1563866	2	chr9	152453	152693		CTCCGATGCCTTCTTCCTCTTG	CCTGCGACCCTTCCACTACTATA
AMPL1563421	1	chr2	35141624	35141898	RM208	GGGAGAAAATTTTCACCTTTGAGACA	GCATTCTTGCATACACATTGATGTGG
AMPL1563283	1	chr11	22480725	22480983		CGGTGGAATTCGTTGAAGGTCA	TTACCCATGCGTTTAACTATTCTAAGCA
AMPL1563124	1	chr1	5666660	5666934		GGTAGTACCAGGAGACCGTGTA	TCACTGTCTTTGTGCTCTCAATTCTC
AMPL1563124	2	chr1	5666660	5666934		GGTAGTACCAGGAGACCGTGTA	TCACTGTCTTTGTGCTCTCAATTCTC
AMPL1563599	1	chr5	2881246	2881520	RM267	CAGATGGTCAGATTTGGTGCTGA	GAACCAAAGAGACCAAACTTTATGAGTTTG
AMPL1563411	1	chr2	28872453	28872719		CTGCCCTGCTCTCAAGTTTCTA	GGGAGAAAAACTAACCAAGTGTACTCTTAT
AMPL1563309	1	chr12	8834243	8834474		CCACACGACACGAGCTAGTA	GCCATCGCCCTTTTCGTCTT
AMPL1563309	2	chr12	8834243	8834474		CCACACGACACGAGCTAGTA	GCCATCGCCCTTTTCGTCTT
AMPL1563132	1	chr1	8329771	8330045	RM583	CTGCGTCCCGACAAGCAAAA	CGCGTTGTAATCGCCTCAAA
AMPL1563132	2	chr1	8329771	8330045	RM583	CTGCGTCCCGACAAGCAAAA	CGCGTTGTAATCGCCTCAAA
AMPL1563486	1	chr3	28889225	28889499		CCAACCAAATCTTTGACGATGCT	ATGCTACTGTGCTTTTAATTAACTTGCTG
AMPL1563379	1	chr2	15968887	15969161		CAAATCATTAGGAAGGCAAGCAATGA	CATTCGAGTGTATGGTCAGGTTGAT
AMPL1563243	1	chr11	3633314	3633566		CTCGGTAACTGTAAGCTCCTCAT	GTCTCGTTGATGGGCGTAGATTT
AMPL1563414	1	chr2	30810136	30810383		CTACCTAGTACATTGTGCAATTAGTACACA	CAGCACCCTATGGCTAGTTGTAAG
AMPL1563262	1	chr11	10090484	10090757		AGTTGTTTATTAAAGTGACACGTGGC	AAAAGGAACTAAAAGTTCTTTCATAACGTCAAC
AMPL1563262	2	chr11	10090484	10090757		AGTTGTTTATTAAAGTGACACGTGGC	AAAAGGAACTAAAAGTTCTTTCATAACGTCAAC
AMPL1563206	1	chr10	3709387	3709661		GGTGGGAGGTTTTGGTTTTAAGATAG	GAGTCTATGAGTATAGTTGCCTTGGTTAC
AMPL1563906	1	chr9	20174645	20174919		CAAAGCAGTGCAAAGAACATTTCTCT	GTGTTTATCTACCTCCTTTCTAGACCGATA
AMPL1563896	1	chr9	14812698	14812965		TTGAAGTCGGTGGCGTGT	AGCGGATGCAGGAGCTCTC
AMPL1563896	2	chr9	14812698	14812965		TTGAAGTCGGTGGCGTGT	AGCGGATGCAGGAGCTCTC
AMPL1563853	1	chr8	27049741	27050011		TTCTTACATCTGACAGCTGTTTTGGT	TGATCATGTTTACCAAAAACAACAACTACA
AMPL1563354	1	chr2	5453146	5453420		CCACAGAGTAGCATCAAACGCA	GCAAAGTTTATGCTCACTTTGCCA
AMPL1563354	2	chr2	5453146	5453420		CCACAGAGTAGCATCAAACGCA	GCAAAGTTTATGCTCACTTTGCCA
AMPL1563354	3	chr2	5453146	5453420		CCACAGAGTAGCATCAAACGCA	GCAAAGTTTATGCTCACTTTGCCA
AMPL1563911	1	chr9	21086798	21087072		CCGGCTGATTATACAAGTACGAGTAG	GCGAGGAAGAACTTCTTAGATTAGTGC
AMPL1563638	1	chr5	25016063	25016265		GCCTTCTTGCACCGTTGA	AAGGCAGTTTCACTGACGTGA
AMPL1563638	2	chr5	25016063	25016265		GCCTTCTTGCACCGTTGA	AAGGCAGTTTCACTGACGTGA
AMPL1563446	1	chr3	8300475	8300742		GGGAGAACTCATTTTTCCCTATAAGATCA	TGATGTTGAAGAAGTCAAACGAAGAGTT
AMPL1563446	2	chr3	8300475	8300742		GGGAGAACTCATTTTTCCCTATAAGATCA	TGATGTTGAAGAAGTCAAACGAAGAGTT
AMPL1563650	1	chr6	1765614	1765888	RM190	CCTCTCTCACCATTCCTTCAGTT	TTCCAGCCCAACACCTTACAGAAAT
AMPL1563386	1	chr2	19587203	19587477		GCGCATATTTCTGATTCCGTCATG	GTATAGCTGGACTAGCATGTCAGTTAC
AMPL1563671	1	chr6	8815626	8815860		CCCTAGTGGCTGTATCAAGTTACG	GGCTCTGCTGCTATCGTCATTT
AMPL1563787	1	chr7	24196132	24196406		ATCCTTCCTCTTCTCCTCTATCATAGAAAC	AAATCTGGCAACCACTTGCATG
AMPL1563211	1	chr10	5627864	5628137		AAGTGAAAAAGAGAAAAGGTAGAAATGTGC	GCAACGTTGAATAATCGTTCAAAATCAGTA
AMPL1563211	2	chr10	5627864	5628137		AAGTGAAAAAGAGAAAAGGTAGAAATGTGC	GCAACGTTGAATAATCGTTCAAAATCAGTA
AMPL1563104	1	chr1	4636762	4637036		CTCAATGCCAACTTGATATATATCCGGT	GTGACGGAGTAATTGTGTTGCA
AMPL1563104	2	chr1	4636762	4637036		CTCAATGCCAACTTGATATATATCCGGT	GTGACGGAGTAATTGTGTTGCA
AMPL1563542	1	chr4	18996737	18997011	RM471	ACGATTGTGGTTTGGAAAATCTGC	GCTAAGGTGCCATGTTGCAATTATC
AMPL1563523	1	chr4	7251618	7251890		CAACCATCACTCTGAAATCTGAACG	AGCTTGAGAGCGATTTTAGAAAAGTTAATG
AMPL1563216	1	chr10	12483169	12483443		CAAACTTGCTGCATACACACCTTAAT	ACCCTAACCCAACCTAACCAAC
AMPL1563880	1	chr9	7888485	7888756	RM219	CCAATGCAGTGGAACACTGAAA	TAGACTTGGAAGTGTCTCCTCCAA
AMPL1563868	1	chr9	1075938	1076151	RM316	ATGTTACGTCAACTATAGGTGTGTAGATAAAG	GTAGATTTTGAGTTATCTTCGTAAACTAGTTGG
AMPL1563868	2	chr9	1075938	1076151	RM316	ATGTTACGTCAACTATAGGTGTGTAGATAAAG	GTAGATTTTGAGTTATCTTCGTAAACTAGTTGG
AMPL1563868	3	chr9	1075938	1076151	RM316	ATGTTACGTCAACTATAGGTGTGTAGATAAAG	GTAGATTTTGAGTTATCTTCGTAAACTAGTTGG
AMPL1563868	4	chr9	1075938	1076151	RM316	ATGTTACGTCAACTATAGGTGTGTAGATAAAG	GTAGATTTTGAGTTATCTTCGTAAACTAGTTGG
AMPL1563597	1	chr5	2212764	2213018		CCACCAATCTTGTCTTCCGGAT	AATGGTTAGCTAGCTAGTAAGAGAGTGT
AMPL1563597	2	chr5	2212764	2213018		CCACCAATCTTGTCTTCCGGAT	AATGGTTAGCTAGCTAGTAAGAGAGTGT
AMPL1563597	3	chr5	2212764	2213018		CCACCAATCTTGTCTTCCGGAT	AATGGTTAGCTAGCTAGTAAGAGAGTGT
AMPL1563164	1	chr1	28071744	28072017		GACCAAACCTGGTTAGCATGATATAACT	TGAACTTCCAGAAGATTTGTAATGTAGCTT
AMPL1563897	1	chr9	14977222	14977415		GATTCTCCTCGCTCATCTGAGTG	GGGATTCCAAGTCGATGACCAAT
AMPL1563566	1	chr4	27120402	27120676		GTAGCAAGCCACACCCAAGCTA	ACCACACCACGTCGATGATTTT
AMPL1563769	1	chr7	12713009	12713282	RM542	CCGCTCCTTTCTAGCTCCAT	TGATGGTGGCTCATGGACTTG
AMPL1563624	1	chr5	21596169	21596443		CGTCGACTCCTCCAAGGAGT	CCTCCCACGCGTACATCTC
AMPL1563624	2	chr5	21596169	21596443		CGTCGACTCCTCCAAGGAGT	CCTCCCACGCGTACATCTC
AMPL1563269	1	chr11	14817128	14817402		GTGTTTTCTGGATCCTTTATAGTGAAGTG	AGTTAATGAAAGCAAATAGTTACAAGCACT
AMPL1563135	1	chr1	9464532	9464806		TGATATCATGGATATGCCACCGTTT	ATGAAGAAAAGGCAGGATCATATGCT
AMPL1563884	1	chr9	9735317	9735571		TAACTATTATGAGCCAAACACAGCATCA	TGGTTTACGCACACAATGGGATAG
AMPL1563903	1	chr9	19320229	19320503	RM278	GCATCCATCCATCCATCATAATGC	GTACAAATCACTTCTCCAATTCCTTACCA
AMPL1563367	1	chr2	8528746	8529020		TGGAAATTTTGTCCATGTCCTTTTGAAC	ATCAGCGCAATCAAACTTTGGAATATTTAA
AMPL1563393	1	chr2	22180879	22181112		GTGGAGCTCCGAAGAGAGGAA	GATCCGACGAGCAGTGGATAA
AMPL1563393	2	chr2	22180879	22181112		GTGGAGCTCCGAAGAGAGGAA	GATCCGACGAGCAGTGGATAA
AMPL1563791	1	chr7	26673391	26673643		GGCCCTAATAAGCTAAGCTATACCAC	CGCGCTTCAAATATTCTCGTGT
AMPL1563791	2	chr7	26673391	26673643		GGCCCTAATAAGCTAAGCTATACCAC	CGCGCTTCAAATATTCTCGTGT
AMPL1563791	3	chr7	26673391	26673643		GGCCCTAATAAGCTAAGCTATACCAC	CGCGCTTCAAATATTCTCGTGT
AMPL1563791	4	chr7	26673391	26673643		GGCCCTAATAAGCTAAGCTATACCAC	CGCGCTTCAAATATTCTCGTGT
AMPL1563791	5	chr7	26673391	26673643		GGCCCTAATAAGCTAAGCTATACCAC	CGCGCTTCAAATATTCTCGTGT
AMPL1563471	1	chr3	18769192	18769466		CCCTGTTGCAAGGTTCTTTGAG	GAAGCCAAATCACAGCTGCAAAATA
AMPL1563510	1	chr4	4191851	4192086		GCATTCGCACGACTCTAACCATA	CGGTGAAAAGCAATGACTCATACACTA
AMPL1563852	1	chr8	26826432	26826706		TCCTCGATCGTCAGGAGATTTTTG	TCTGAACAATTAGCTGCTAGTCCATG
AMPL1563640	1	chr5	25771801	25772075		TGACCGTACAATCCTACTACTCGT	GGAAAAATATACTACCTCGAAAAGGTTGGA
AMPL1563640	2	chr5	25771801	25772075		TGACCGTACAATCCTACTACTCGT	GGAAAAATATACTACCTCGAAAAGGTTGGA
AMPL1563640	3	chr5	25771801	25772075		TGACCGTACAATCCTACTACTCGT	GGAAAAATATACTACCTCGAAAAGGTTGGA
AMPL1563230	1	chr10	19512532	19512805		GCTTCTCCTTGTCTCGAAGCAA	TCCATCCACCCAGAGTAAAAGGA
AMPL1563230	2	chr10	19512532	19512805		GCTTCTCCTTGTCTCGAAGCAA	TCCATCCACCCAGAGTAAAAGGA
AMPL1563342	1	chr12	24412394	24412668		CATCCATGTATGGAAGATTACATCTCACA	TCTCTGCTCCATATAAGAATAGACAACTGA
AMPL1563508	1	chr4	2034423	2034697		CACATCACCAATTGAATAGAGAGAGAAGA	TCACCATGGTTCAAGAGTGAAAACAA
AMPL1563508	2	chr4	2034423	2034697		CACATCACCAATTGAATAGAGAGAGAAGA	TCACCATGGTTCAAGAGTGAAAACAA
AMPL1563508	3	chr4	2034423	2034697		CACATCACCAATTGAATAGAGAGAGAAGA	TCACCATGGTTCAAGAGTGAAAACAA
AMPL1563265	1	chr11	11908564	11908837		TGTGGGCACATATGGGTCTCATA	CGCTGGGATGTGTTAGGGTTTT
AMPL1563370	1	chr2	11068644	11068918		GACTTCGTTTCAAGTGGTAAACCTG	AGCCTATTCTTGTTTTCCTTCAACATCT
AMPL1563475	1	chr3	23127560	23127831		GCCATCTAGTCCTCGGAACA	ACCACTTGAGATCAAATTTTCAAAACACTG
AMPL1563475	2	chr3	23127560	23127831		GCCATCTAGTCCTCGGAACA	ACCACTTGAGATCAAATTTTCAAAACACTG
AMPL1563475	3	chr3	23127560	23127831		GCCATCTAGTCCTCGGAACA	ACCACTTGAGATCAAATTTTCAAAACACTG
AMPL1563300	1	chr12	2433075	2433349	RM19	CTATCTTGGCGTCCATCTTGAGT	GTTGAATCAAATACAGTTCGTTTCAGGTT
AMPL1563856	1	chr8	27926375	27926649		CGTTGGGAGAGGAGATGTTTCC	GCGTCCTACTGCTACTTCTTCCT
AMPL1563129	1	chr1	6155867	6156141		GATAAGGGAAAAATAAACCTTGGATGCA	TCTCTAGCCCTCAGAGCAGTAAG
AMPL1563780	1	chr7	21045029	21045303		CCATTTGCCAACCACCTTCTTAATT	CATTGCACGAGTACTCCGTGTA
AMPL1563780	2	chr7	21045029	21045303		CCATTTGCCAACCACCTTCTTAATT	CATTGCACGAGTACTCCGTGTA
AMPL1563780	3	chr7	21045029	21045303		CCATTTGCCAACCACCTTCTTAATT	CATTGCACGAGTACTCCGTGTA
AMPL1563804	1	chr8	4179927	4180175		CCGCCTTCTTCTTCTTCTCTATCTT	GGGCTTTACCTGGTTTTGACCA
AMPL1563804	2	chr8	4179927	4180175		CCGCCTTCTTCTTCTTCTCTATCTT	GGGCTTTACCTGGTTTTGACCA
AMPL1563601	1	chr5	4295642	4295882		GGTGTATGAGGGTGGTGACAAG	TTGTTAGCTGAAACATTACAAAACAAACCT
AMPL1562814	1	chr2	23784073	23784210		AAATATTGCTCAAATTTCCAATGTTGATCG	CACGTTTGGAATTTCGGTTCGAAAT
AMPL1563514	1	chr4	6578862	6579083		AAAACCGGCACATATAGAAAAATGAGC	CCATATGGTGTACCATCGCCAAAT
AMPL1563496	1	chr3	34129398	34129658		GGGTGTTCTTGGTCTACTTTATGGG	CTGTTGCATAGCCTCGCTTTTT
AMPL1563183	1	chr1	35240712	35240986		CTATATGCTTTCTGTAATGCAATGCCA	ACCTTCTTCATATAATGTCAAAGGTTGGAA
AMPL1563183	2	chr1	35240712	35240986		CTATATGCTTTCTGTAATGCAATGCCA	ACCTTCTTCATATAATGTCAAAGGTTGGAA
AMPL1563323	1	chr12	16658225	16658439		TGCATGGCTATCTCTTTTGTTCTTTTC	TCTGTGGCATTTATGCTTTTCCCT
AMPL1563323	2	chr12	16658225	16658439		TGCATGGCTATCTCTTTTGTTCTTTTC	TCTGTGGCATTTATGCTTTTCCCT
AMPL1563127	1	chr1	6094705	6094979		CTGTAAATACATACAGTGGATCATACAGGA	ATTTGTTCATTCGGGTTGCTTTTGT
AMPL1563140	1	chr1	12281155	12281429	RM493	GGAAGGTGACGTACGTGTGTAT	GGTCGTAATCAGGGAAAAAGAAAAAGC
AMPL1563546	1	chr4	20122429	20122703		GTATGGTATACTAGCAACGGATCTTATGC	GGTTGGATCAGTCATTTCGGCAT
AMPL1563546	2	chr4	20122429	20122703		GTATGGTATACTAGCAACGGATCTTATGC	GGTTGGATCAGTCATTTCGGCAT
AMPL1563546	3	chr4	20122429	20122703		GTATGGTATACTAGCAACGGATCTTATGC	GGTTGGATCAGTCATTTCGGCAT
AMPL1563338	1	chr12	22975960	22976215		GGGAGATTACATCGAGGGACAAGA	ACGCACAAGAAAAACGCCAAATATTTA
AMPL1563338	2	chr12	22975960	22976215		GGGAGATTACATCGAGGGACAAGA	ACGCACAAGAAAAACGCCAAATATTTA
AMPL1563221	1	chr10	14822336	14822610		AACCACTTAGATGATATGCAATAAACAGGT	GCTATCCCGTAGTATTAAACAATCGGT
AMPL1563494	1	chr3	33157572	33157846	RM571	ACAAACTATCTGGAAGCTTCTGGAAG	GATATTAGCAGTGGATTCATGGAGCT
AMPL1563494	2	chr3	33157572	33157846	RM571	ACAAACTATCTGGAAGCTTCTGGAAG	GATATTAGCAGTGGATTCATGGAGCT
AMPL1563760	1	chr7	9075554	9075828		CCAGTACCTAGCCACAAAAAGGT	CCATTTGAACAGGATGGACTGGTAA
AMPL1563834	1	chr8	23558362	23558540		CACCGACATGTACTACTGCTCA	GGGAGTAGGGTCCCATTGGATAG
AMPL1563590	1	chr5	444403	444677		CTGCAAGACTCTACTACTCCAACAC	TGTGGAAGCCATCTCACCATTG
AMPL1563590	2	chr5	444403	444677		CTGCAAGACTCTACTACTCCAACAC	TGTGGAAGCCATCTCACCATTG
AMPL1563590	3	chr5	444403	444677		CTGCAAGACTCTACTACTCCAACAC	TGTGGAAGCCATCTCACCATTG
AMPL1563809	1	chr8	8451024	8451298		GCCATAGCACAACTCTCCCA	AGTATGGTTATTCATAAAGAGGCTACATGAC
AMPL1563809	2	chr8	8451024	8451298		GCCATAGCACAACTCTCCCA	AGTATGGTTATTCATAAAGAGGCTACATGAC
AMPL1563644	1	chr5	27309484	27309758		CCGGCAAAGAAAGTTGCAAGTC	GAAAGCCTGGTCATGTTGGATTG
AMPL1563505	1	chr3	36381498	36381771		ACAACCACTCCTCTCGTCTCT	CTTCCTCTTCCTCTTGTTCCACT
AMPL1563148	1	chr1	15406389	15406663		CATCGAATATCTCTCTTACTCACTACTCGA	ACTTATTTGCTTCCAAGAAAGACTCCTT
AMPL1563483	1	chr3	28148739	28149011		CTCGCAAAACAAATACTGGCCAT	CTGCACGCGAGCTGCAAAC
AMPL1563483	2	chr3	28148739	28149011		CTCGCAAAACAAATACTGGCCAT	CTGCACGCGAGCTGCAAAC
AMPL1563483	3	chr3	28148739	28149011		CTCGCAAAACAAATACTGGCCAT	CTGCACGCGAGCTGCAAAC
AMPL1563521	1	chr4	7095369	7095643		GCTCTCAAGTTGAATGTATAAGCTGGT	GGACAGTGTCATGTGGTGTTATAGAAG
AMPL1563521	2	chr4	7095369	7095643		GCTCTCAAGTTGAATGTATAAGCTGGT	GGACAGTGTCATGTGGTGTTATAGAAG
AMPL1563526	1	chr4	9388728	9389002		GGATATTGTTGTTCTACTGACATTGCTAGT	CCAGAGAAGCATGCATACCAAATATACAAT
AMPL1563893	1	chr9	12312980	12313254		GAAAATGTATGGCGAGACCCTACA	TGTGTCACAAGGCTAATCCTTGTC
AMPL1563803	1	chr8	3985181	3985425		TTAACAAGTAGTAACGGGTGCTTACTTTT	GGAGTAGCAAAATTATCTGGGATCCAT
AMPL1563803	2	chr8	3985181	3985425		TTAACAAGTAGTAACGGGTGCTTACTTTT	GGAGTAGCAAAATTATCTGGGATCCAT
AMPL1563384	1	chr2	18769948	18770183	RM561	TGTTGTTGTTGCGTCCCTCTA	CCCGAGCTGGAATGGACTAC
AMPL1563384	2	chr2	18769948	18770183	RM561	TGTTGTTGTTGCGTCCCTCTA	CCCGAGCTGGAATGGACTAC
AMPL1563128	1	chr1	6153893	6154167	RM1195	CCAGGTCTCGTGCAATGTTCTT	ATGGACCACAAACGACCTTCTTAG
AMPL1563235	1	chr10	22314616	22314890		AGATCAAAATGATGAGGATCAACTACTTGG	CAGCACAAGGATCGGAAGTAGAC
AMPL1563481	1	chr3	26880896	26881157		CGTCGATCGAGTTGGTGACAAT	GGAGGAGGAGAGGAGATTGGATC
AMPL1563697	1	chr6	17297514	17297766		GATAATATCATATGGCGGTTTAGGAGCAT	GCCCAGCAGGCCTAATGTAC
AMPL1563531	1	chr4	13150981	13151255		CTCTCCTGGAACTCACTTGGTT	TACTACCGACCTACCGTTCACAA
AMPL1563531	2	chr4	13150981	13151255		CTCTCCTGGAACTCACTTGGTT	TACTACCGACCTACCGTTCACAA
AMPL1563531	3	chr4	13150981	13151255		CTCTCCTGGAACTCACTTGGTT	TACTACCGACCTACCGTTCACAA
AMPL1563531	4	chr4	13150981	13151255		CTCTCCTGGAACTCACTTGGTT	TACTACCGACCTACCGTTCACAA
AMPL1563331	1	chr12	18318852	18319124		GCAGAGGAAAGATCACCTCCAA	CCTGACAAGGAGAAGGCATGAAG
AMPL1563331	2	chr12	18318852	18319124		GCAGAGGAAAGATCACCTCCAA	CCTGACAAGGAGAAGGCATGAAG
AMPL1563331	3	chr12	18318852	18319124		GCAGAGGAAAGATCACCTCCAA	CCTGACAAGGAGAAGGCATGAAG
AMPL1563572	1	chr4	31676456	31676730		CTCTCGCTATCCGAAAGAACAGA	CTGTAGATCACGTCTCTGTTAAAAGTCT
AMPL1563850	1	chr8	26728305	26728574		CACTGTGTGAACTGCTGAACAG	GTGTTGCAGGTAAAGCATGCAA
AMPL1563850	2	chr8	26728305	26728574		CACTGTGTGAACTGCTGAACAG	GTGTTGCAGGTAAAGCATGCAA
AMPL1563391	1	chr2	21394545	21394819		AACTTGGAGACACACTAGTCTGGTA	AACTCAAACGTACGACAATCGATTTTTAAA
AMPL1563383	1	chr2	18664067	18664325		CCCAGTACGGCAACAAAATCCT	GCCCATTTGGTCACACAGAAAAG
AMPL1563383	2	chr2	18664067	18664325		CCCAGTACGGCAACAAAATCCT	GCCCATTTGGTCACACAGAAAAG
AMPL1563750	1	chr7	2876126	2876382	RM481	CCCTAAGCTTGAGGACAACACA	TCTTACAAACTTTAGACCATTGAATCGCTT
AMPL1563401	1	chr2	24594920	24595171		CCCAAATCACATGAGGCCCATT	GAAATCGCACCATGCATCGATC
AMPL1563665	1	chr6	6435922	6436190		TCCTCGAGAGGAAATCGATCCA	GCCTGGTCGTGCATGCTT
AMPL1563665	2	chr6	6435922	6436190		TCCTCGAGAGGAAATCGATCCA	GCCTGGTCGTGCATGCTT
AMPL1563665	3	chr6	6435922	6436190		TCCTCGAGAGGAAATCGATCCA	GCCTGGTCGTGCATGCTT
AMPL1563665	4	chr6	6435922	6436190		TCCTCGAGAGGAAATCGATCCA	GCCTGGTCGTGCATGCTT
AMPL1563854	1	chr8	27459760	27460002		ACCGACCGATCTGGGATAGAAA	CTCTTCCTCCTCTCCCTAGCAT
AMPL1563854	2	chr8	27459760	27460002		ACCGACCGATCTGGGATAGAAA	CTCTTCCTCCTCTCCCTAGCAT
AMPL1563854	3	chr8	27459760	27460002		ACCGACCGATCTGGGATAGAAA	CTCTTCCTCCTCTCCCTAGCAT
AMPL1563144	1	chr1	13554094	13554368		CCTGACCTCAGTATCAAGGACGA	GGACAACATAGCGAATTATCTAGTCGATC
AMPL1563829	1	chr8	20314758	20315019		CTGACACACGCGCATGGAGAAT	GAGATACATAGCAGCACCGGAAA
AMPL1563829	2	chr8	20314758	20315019		CTGACACACGCGCATGGAGAAT	GAGATACATAGCAGCACCGGAAA
AMPL1563829	3	chr8	20314758	20315019		CTGACACACGCGCATGGAGAAT	GAGATACATAGCAGCACCGGAAA
AMPL1563372	1	chr2	11466523	11466797		CCGAGGGTTAGCTTGTTAGTGC	GAACAAGACAAGAGAAGCAATATTTGGTG
AMPL1563372	2	chr2	11466523	11466797		CCGAGGGTTAGCTTGTTAGTGC	GAACAAGACAAGAGAAGCAATATTTGGTG
AMPL1563485	1	chr3	28811769	28812043	RM8277	TCAAGCTGATCATATCATCTTTACTCGTTT	TCAAATTTGCCTGTGATGTAATAGCAAATG
AMPL1563485	2	chr3	28811769	28812043	RM8277	TCAAGCTGATCATATCATCTTTACTCGTTT	TCAAATTTGCCTGTGATGTAATAGCAAATG
AMPL1563774	1	chr7	16346791	16347065		ACAGTCTTACATACGTAACAATCCTTTCTC	GATCCATTATCGAGGTCTTTCCATAAGG
AMPL1563473	1	chr3	21615802	21616076		CACAAAGATCAGCAATGGCTAGTTT	CATCACCTCTTGTACCTTGGTGT
AMPL1563473	2	chr3	21615802	21616076		CACAAAGATCAGCAATGGCTAGTTT	CATCACCTCTTGTACCTTGGTGT
AMPL1563287	1	chr11	25180018	25180292		AGCATCTCTTTGTACCAAAATTTTTCCTC	TCTGCTTGTCCCAAATCACCA
AMPL1563717	1	chr6	23738014	23738288		GCGCACATGATCATGGTTCAAC	AGGGATGATTTTACAAGGATTTCATCAGAA
AMPL1563594	1	chr5	1487725	1487999		AGGCTTAGGCTTAGGCTAGATAGG	GCCAAGCCCATACATGATCCTAG
AMPL1563596	1	chr5	2044958	2045197		GCACCCATCAACGTTGGAGT	TGGAGTTCACGATCTTCTCCA
AMPL1563596	2	chr5	2044958	2045197		GCACCCATCAACGTTGGAGT	TGGAGTTCACGATCTTCTCCA
AMPL1563822	1	chr8	17134766	17135040		CTTATTTATTAGGATGCCATTTGGCAACTT	CATCCTGCTAATCACTCCTGATCAATC
AMPL1563150	1	chr1	18297432	18297619		CATCTAACTAGGGTATAGGTGGCAGAT	GACGGAGGGAGTAGTTCATGG
AMPL1563368	1	chr2	8760307	8760581	RM71	CGCCAGGATGATGCTCGA	ATGCCAACACGGTTCATTTCAC
AMPL1563246	1	chr11	5745224	5745498		CCCTGTCTCACGACCATTATTAAACT	ATTTCTGGTGTTTGATGTCTGAAGGA
AMPL1563246	2	chr11	5745224	5745498		CCCTGTCTCACGACCATTATTAAACT	ATTTCTGGTGTTTGATGTCTGAAGGA
AMPL1563688	1	chr6	16852068	16852265		CGGCCATGTACAGCTCATAC	GGTACCCGTCGAGCATGAAG
AMPL1563642	1	chr5	26910793	26911060	RM274	TGAGCTTCTCCATCACTCCCAT	TCAAATCGTTCGACCACGTGAT
AMPL1563642	2	chr5	26910793	26911060	RM274	TGAGCTTCTCCATCACTCCCAT	TCAAATCGTTCGACCACGTGAT
AMPL1563642	3	chr5	26910793	26911060	RM274	TGAGCTTCTCCATCACTCCCAT	TCAAATCGTTCGACCACGTGAT
AMPL1563642	4	chr5	26910793	26911060	RM274	TGAGCTTCTCCATCACTCCCAT	TCAAATCGTTCGACCACGTGAT
AMPL1563416	1	chr2	31399685	31399951		CGATGCATCATCATCAGACCGAT	CGAGCGAGGAGATAGGTGGATATAG
AMPL1563264	1	chr11	11546697	11546971		TGTTTGCGCGAAATATAACTTTTCCC	CCTAGTGATGAATACAAGTGTCTATGGGA
AMPL1563413	1	chr2	29585621	29585895		CAGAAAAAGCCATGCGTGAAGT	CCGTATCAAAAATTCGATGTGACATATCTC
AMPL1563098	1	chr1	2377809	2378053		GGACGATCGCCCTGTACAAG	CTCAAGGCTCACCTTATTATACTAATCTGC
AMPL1563794	1	chr8	153265	153511		GGGTATGGTAGGAAAGGAATAATTGAGA	GGGATGCATGACATGTAGCGAT
AMPL1563794	2	chr8	153265	153511		GGGTATGGTAGGAAAGGAATAATTGAGA	GGGATGCATGACATGTAGCGAT
AMPL1563273	1	chr11	16991017	16991287		GCCTCATGAACACAATCACAAATCA	CTACCTCTCCCTCTCGCCTT
AMPL1563273	2	chr11	16991017	16991287		GCCTCATGAACACAATCACAAATCA	CTACCTCTCCCTCTCGCCTT
AMPL1563171	1	chr1	30738688	30738883		GCTACACGCACCCGATACTTTC	CTTCTCGGAGAGCTTCTCCATC
AMPL1563171	2	chr1	30738688	30738883		GCTACACGCACCCGATACTTTC	CTTCTCGGAGAGCTTCTCCATC
AMPL1563171	3	chr1	30738688	30738883		GCTACACGCACCCGATACTTTC	CTTCTCGGAGAGCTTCTCCATC
AMPL1563796	1	chr8	683961	684224		GGCCGTAGACCTTCTTGAAGTA	CACTGCAATTTGGGCCAATTGA
AMPL1563201	1	chr1	42416664	42416915		GCCTTGACTCTTCATCGCAAAC	CAGATAACGAAATCTGATCAACTCTGCTAA
AMPL1563846	1	chr8	26549708	26549982		GGGCTTCTTCTCCTTCTCTCCA	CACCAAATATGCAAATACCACCTTTTGTAT
AMPL1563844	1	chr8	26322350	26322579		CATTGGTTTTGCCTCGCTGAAT	GTGTGTATCCCACGAAGGAACAA
AMPL1563575	1	chr4	34718801	34719075	RM567	ATTCTTCAAACTTTCCAGATGGGTCAT	CCACTGACGTATTTCTGAATAGCAACT
AMPL1563740	1	chr7	902896	903170		AAAGGCATGGCACTTTGTTTTTACTAG	TGGCCATCTCCATTTCGGATTG
AMPL1563328	1	chr12	17655384	17655658		CCAACACGATCGATACAGCAAAC	TGGGAGAAATTGCTCTTCATTTTCCTAG
AMPL1563775	1	chr7	16854296	16854570		CACGGCGATCTCTGTGTTTATTG	TCATTGGCCCACATTAGTGCTATG
AMPL1563775	2	chr7	16854296	16854570		CACGGCGATCTCTGTGTTTATTG	TCATTGGCCCACATTAGTGCTATG
AMPL1563775	3	chr7	16854296	16854570		CACGGCGATCTCTGTGTTTATTG	TCATTGGCCCACATTAGTGCTATG
AMPL1563781	1	chr7	21872116	21872381	RM336	TATGGTAGGTAGTGTACCAATATGACTTGG	CCTCCAACTTGCTTTATTACCAGCTAT
AMPL1563823	1	chr8	17540962	17541236		CAGATCCGGCAATGGTGAAGAT	GGTATCCTCTAATCTCACCGATCAAATG
AMPL1563823	2	chr8	17540962	17541236		CAGATCCGGCAATGGTGAAGAT	GGTATCCTCTAATCTCACCGATCAAATG
AMPL1563459	1	chr3	15342575	15342849		GGAGCAGGCTCATACACACATA	GACCAAGTTCTGATCAGTTAGTGTTTTTC
AMPL1563217	1	chr10	12761143	12761417		CATGCACACTATTGTTATAGATGCCATTG	CCGTATCTTCATGCATCAACATATCATGA
AMPL1563271	1	chr11	15531645	15531919		GAAGAAAAATTCGAGCAATTAAAAAGGAGC	CTCTCAAGTTCTCGACGAGGAA
AMPL1563271	2	chr11	15531645	15531919		GAAGAAAAATTCGAGCAATTAAAAAGGAGC	CTCTCAAGTTCTCGACGAGGAA
AMPL1563778	1	chr7	18959433	18959707	RM432	GTTCGCTGAATATAATAACGATAGCAATGC	GACGATCGAGTGAAGACGATGAG
AMPL1563719	1	chr6	23890502	23890776		GGATCGATTCCCATCCAGTCA	TCAGGCCTTGTAGAAGATCCTAGTG
AMPL1563719	2	chr6	23890502	23890776		GGATCGATTCCCATCCAGTCA	TCAGGCCTTGTAGAAGATCCTAGTG
AMPL1562697	1	chr1	23326064	23326234		GGCCCTCATCACCTTCGTAG	GTCGTCCTCCCTCTCCCTATC
AMPL1562697	2	chr1	23326064	23326234		GGCCCTCATCACCTTCGTAG	GTCGTCCTCCCTCTCCCTATC
AMPL1563476	1	chr3	23279021	23279295		GATTCCTTGGCCCAAAAACCAG	TCTTGTATTAACTGGGAACCAACGATAC
AMPL1563374	1	chr2	13066063	13066337		TCATATGCCACAGCTCCATAGTTTG	GCTCCCTCGATGGTTTCTTACG
AMPL1563618	1	chr5	16811397	16811671	RM598	CCGTTATAACTGTGAACTGTGATATTTACG	GGCAGAGAGACCTAATTCCTAGTTGAT
AMPL1563883	1	chr9	9562228	9562502		GGAGTACGTGACATGGAAATAACGA	CTAATCTAATGGTCTAGAATAGTGGGTCCA
AMPL1563204	1	chr10	1445642	1445912		GTCACGGTCTAAAGAAAAGAGACGT	GCCCACCAATAGTCAGGTCATG
AMPL1563204	2	chr10	1445642	1445912		GTCACGGTCTAAAGAAAAGAGACGT	GCCCACCAATAGTCAGGTCATG
AMPL1563204	3	chr10	1445642	1445912		GTCACGGTCTAAAGAAAAGAGACGT	GCCCACCAATAGTCAGGTCATG
AMPL1563277	1	chr11	18274416	18274686	RM209	TCATGTTCAAACGAGCCCAAGAA	GAGGCTGTGGGTCATTCTTCTC
AMPL1563247	1	chr11	6187282	6187482		TTTTTGCCTTGGTTTTTATCGATTTTGC	CCCTCCCACCCTTCTCTTGTTA
AMPL1563726	1	chr6	26555771	26556045		ACTAGGAGGAGAACCATATTTGGCA	GGACCACTTTCAACACTAAGCAAGT
AMPL1563224	1	chr10	18085392	18085637	RM258	AACTCCTCCTCCTCATCACGT	GCCGGTGTGCTGTATGTAGC
AMPL1563224	2	chr10	18085392	18085637	RM258	AACTCCTCCTCCTCATCACGT	GCCGGTGTGCTGTATGTAGC
AMPL1563224	3	chr10	18085392	18085637	RM258	AACTCCTCCTCCTCATCACGT	GCCGGTGTGCTGTATGTAGC
AMPL1563426	1	chr3	2454065	2454339	RM231	GTAGTGATTGAGAGTAGTACTGTTCACTTG	ATCTCCTGTGGTCTGTTGAATCTATTG
AMPL1563350	1	chr2	3836707	3836981	RM423	CATGCCTGCTATACCTTCCTGA	CATCTCTAGCTACTAGTTGTTCTCTTCTCT
AMPL1563270	1	chr11	15349870	15350090		GCAGGTGGAAGGAATGTTTAGAGA	GATGAACAGACCAAGCCAAGCTA
AMPL1563270	2	chr11	15349870	15350090		GCAGGTGGAAGGAATGTTTAGAGA	GATGAACAGACCAAGCCAAGCTA
AMPL1563270	3	chr11	15349870	15350090		GCAGGTGGAAGGAATGTTTAGAGA	GATGAACAGACCAAGCCAAGCTA
AMPL1563813	1	chr8	10638402	10638676		ACAAGATAGCATGCAGATAGCATAACAT	GGGATATGGTGTAACGTTGTTTTATTGAAA
AMPL1563402	1	chr2	24945072	24945299		GACCTTTCACCACCAACAACAC	GAGGAGATGAAGAAGAATGCCCAA
AMPL1563901	1	chr9	18577133	18577404		ACCTCCAAGGTCCTCATCCT	CTACTCTACTCAAGAAACATCAGGCAAT
AMPL1563406	1	chr2	25672538	25672812		GTGGCGAAATCCAGGCAGAT	GTCGTCGGTTATAAACTTATAATGGTCTGA
AMPL1562999	1	chr7	22587846	22587996		GTGAGACCTTGTAGTGATGTGCTATTTA	CGGAGAGGAAGAACAGAGAGTTTC
AMPL1563130	1	chr1	6278319	6278593		TCCTCTCCAGAAACCAAGACCT	GGGCGTGTCATGTATAGATAGCG
AMPL1563293	1	chr11	27673182	27673456	RM224	CCATCTCCATCGTTTCGCCAAT	TACTCACACACTGATCACAAAGCAAA
AMPL1563293	2	chr11	27673182	27673456	RM224	CCATCTCCATCGTTTCGCCAAT	TACTCACACACTGATCACAAAGCAAA
AMPL1563293	3	chr11	27673182	27673456	RM224	CCATCTCCATCGTTTCGCCAAT	TACTCACACACTGATCACAAAGCAAA
AMPL1563668	1	chr6	6913925	6914199		GTAGATAGAGAGACTGTTGGAGTTTGAC	TGTTGGATTTAAACCAAACAAAGAGAATGG
AMPL1563241	1	chr11	2844221	2844495	RM332	AGCAATTTCTCTCTCACACATGCA	GTACTTAACACTGACATGCATGAGTG
AMPL1563241	2	chr11	2844221	2844495	RM332	AGCAATTTCTCTCTCACACATGCA	GTACTTAACACTGACATGCATGAGTG
AMPL1563241	3	chr11	2844221	2844495	RM332	AGCAATTTCTCTCTCACACATGCA	GTACTTAACACTGACATGCATGAGTG
AMPL1563408	1	chr2	26646406	26646680		CTGGCACAGGAATGGATGAATG	CTCAAACGCACACGATTTAACAATTG
AMPL1563346	1	chr12	26988187	26988461	RM17	TCTGCTCCACATTTCTCTTGGAAG	GATAATCGGTGTAGCACATGTTTGG
AMPL1563810	1	chr8	9387060	9387333		GTGGGCCAAGCTGCACAAG	TGGTGGTCGCTAGCTGAC
AMPL1563506	1	chr4	177986	178260	RM551	CTGCTCATCGATCACAATGTACTGT	GCATGATTGAAACAGGAAAAGTACGTAGA
AMPL1563506	2	chr4	177986	178260	RM551	CTGCTCATCGATCACAATGTACTGT	GCATGATTGAAACAGGAAAAGTACGTAGA
AMPL1563181	1	chr1	33678644	33678918		AATTGAATAGTTTGCAATGGCATGACA	TGGCTGTTAAAGAAGCAAGACTGAA
AMPL1563170	1	chr1	30551399	30551673		ACCTGTCACCTTTACTGTGATCTATTTG	CGGGCAGGTATTGGGATTATTTATTAATCC
AMPL1563735	1	chr6	30590156	30590430		CTTGAATTGGCCGATTTTGGCA	AAGAACCAGCAAAGATCTAAACCCAA
AMPL1563142	1	chr1	12751834	12752108		AAGCATCAATGAATTCGAATGGTCAAG	TCATCTCCCTGTCGGACTTGT
AMPL1563801	1	chr8	2892819	2893093		ATGCATTGATGCATGTGGAACAG	TGATGCTCTTTAACTGGAAAGTCGAAA
AMPL1563450	1	chr3	9755497	9755771	RM232	CCGTAGGCCGTAGCATTAATTACC	CCTTCGATATTGCTGCACCTTTG
AMPL1563450	2	chr3	9755497	9755771	RM232	CCGTAGGCCGTAGCATTAATTACC	CCTTCGATATTGCTGCACCTTTG
AMPL1563891	1	chr9	10338562	10338811		AGGCACCACCCTCCTCTTTA	CCCGGAGATGGAGATCCACA
AMPL1563891	2	chr9	10338562	10338811		AGGCACCACCCTCCTCTTTA	CCCGGAGATGGAGATCCACA
AMPL1563149	1	chr1	15547208	15547482		CTCTTTACTCACACTCTGCTCGAA	GTCTGTCTTCCTCTCCAAAATAATTCAAGA
AMPL1563789	1	chr7	25653553	25653827		CATCAATGGTGGGAGCTCATGA	CTGGTTGAATTTCAAGATCCAAAAATTGTC
AMPL1563789	2	chr7	25653553	25653827		CATCAATGGTGGGAGCTCATGA	CTGGTTGAATTTCAAGATCCAAAAATTGTC
AMPL1563739	1	chr7	742761	743035		ACTATTTGAGGGTGTCCAATTGGAC	GTCAGCCGTGAGTACACCAT
AMPL1563355	1	chr2	6159620	6159893		CACCTCCTCGAAGAACTGCT	CCGCCATTAAAATTGCTCCAAG
AMPL1563160	1	chr1	23960079	23960353		GGTGTGGTACCTTTATTGATGCCT	GCATCAACAAATACAAATGCAACAAATGTT
AMPL1563502	1	chr3	36162182	36162365		GCTTGGCATTGAGAGTTATATATAGTTGGG	TAAATATTTTGAGCCGGAGGTAGTCTTG
AMPL1563821	1	chr8	15972649	15972923		ATATACGTCTTGGTCAGCCAAGTTTATC	GATTCCACTGAACATTCAAACACATAACAT
AMPL1563821	2	chr8	15972649	15972923		ATATACGTCTTGGTCAGCCAAGTTTATC	GATTCCACTGAACATTCAAACACATAACAT
AMPL1563278	1	chr11	19639181	19639422	RM21	CTAGTGATGAGAACCGTATCAGAAAAACT	GTGGCGGTGATGTCAGCT
AMPL1563807	1	chr8	6763691	6763965	RM72	AAACTGACATACAAGGCGATAAAACAATG	TGAGGTCGGTCTAGGGTTTTAGTATAATT
AMPL1563807	2	chr8	6763691	6763965	RM72	AAACTGACATACAAGGCGATAAAACAATG	TGAGGTCGGTCTAGGGTTTTAGTATAATT
AMPL1563734	1	chr6	30266416	30266596	RM176	CGGCAAGGTGGTGATGAAGATC	CATCATATCGCTAATCAATCAGAGCGAT
AMPL1563339	1	chr12	23476991	23477242		TGTGTTCTGTTTGGAATTGTAGGTCA	GTGGCACTATTATTGCGTTGCATT
AMPL1563339	2	chr12	23476991	23477242		TGTGTTCTGTTTGGAATTGTAGGTCA	GTGGCACTATTATTGCGTTGCATT
AMPL1563565	1	chr4	27042388	27042662		ACACAGAGAAACATTTCAGAAAGCAGA	GTATATGTGATATGCAAGCAGCAGATTTAG
AMPL1563503	1	chr3	36347971	36348245	RM85	GAGTCTGTCTCAACCTGCATTTG	CAAAGATGAAACCTGGATTGGATCAGA
AMPL1563731	1	chr6	28017780	28018054		TCTTCGTCTGCGCGAATATTTAGA	GCAAAAATTGATCTCACTTGATGTTCAGTT
AMPL1563593	1	chr5	1198722	1198995		GAAGTTGTACAGATAGAACTTGAGCCTT	CCAGCATACCATACGACTAAATCCC
AMPL1563820	1	chr8	15835153	15835374		AACAGTGGTCGCAATTGTTTCAC	CGGAGGTTGTGGGAGATGATTTC
AMPL1563330	1	chr12	18184159	18184433		GCTTAGGGAGCGTCTGTAGGAA	CCAACACAAAGGACTAAGATTTGTGACATA
AMPL1563530	1	chr4	13084039	13084313		CATCTTCTGTCTAGCCAGGTCAA	ATGAACATTACTTCCTTTCGCTACGT
AMPL1563530	2	chr4	13084039	13084313		CATCTTCTGTCTAGCCAGGTCAA	ATGAACATTACTTCCTTTCGCTACGT
AMPL1563617	1	chr5	16553478	16553752		TGCCAAATATGTTGTCTTCTATGGTGAT	GCCAGTTTGCCTGATATCAATAAAGAAAAA
AMPL1563452	1	chr3	10906158	10906431		CTTTCCTAGTATCGCCTTGTTCCT	CGTACTGCTGCTTCTTTATGCG
AMPL1563452	2	chr3	10906158	10906431		CTTTCCTAGTATCGCCTTGTTCCT	CGTACTGCTGCTTCTTTATGCG
AMPL1563905	1	chr9	19788648	19788922	OSR28	TTCAGTGTCAACTTTTGCAGGGTA	CATCTTCTTCTACTGCACATGAGCA
AMPL1563280	1	chr11	21010597	21010850		GCCCGATTTATTCTATTAAAATCTCAAAGG	CGTGGGAATGTGGTTGCAAAAG
AMPL1563280	2	chr11	21010597	21010850		GCCCGATTTATTCTATTAAAATCTCAAAGG	CGTGGGAATGTGGTTGCAAAAG
AMPL1563131	1	chr1	6677101	6677375	RM490	GAGGAGCTATAGCTACTCATATTATCCTGA	ACTGGTGTGATTACTGTTTCTCTGTTT
AMPL1563578	1	chr5	310909	311183		ATGCAGGAAGGAAGGAGGAGTT	CAAAAGCCCTACTACTCCTATACCTATACT
AMPL1563578	2	chr5	310909	311183		ATGCAGGAAGGAAGGAGGAGTT	CAAAAGCCCTACTACTCCTATACCTATACT
AMPL1563578	3	chr5	310909	311183		ATGCAGGAAGGAAGGAGGAGTT	CAAAAGCCCTACTACTCCTATACCTATACT
AMPL1563879	1	chr9	7339982	7340197		CCCGATGAAGTCGAACAGC	GCGTCCTCGTACAAGGAGC
AMPL1563136	1	chr1	9606612	9606886		CCACTCTGTCTTTTTCCTTTTTAAAAGAGA	GTTTGGCTCCAATCTAAATTAGGAGC
AMPL1563190	1	chr1	38292948	38293219		ACCACTACCAGCCAGCCTG	TCGTCGAGTTACAAAACGTCCC
AMPL1563190	2	chr1	38292948	38293219		ACCACTACCAGCCAGCCTG	TCGTCGAGTTACAAAACGTCCC
AMPL1563349	1	chr2	1132183	1132455		ATAGACAGACAGAACAGCGGTCAA	GGAGAGATGGATCGGTGCATAG
AMPL1563349	2	chr2	1132183	1132455		ATAGACAGACAGAACAGCGGTCAA	GGAGAGATGGATCGGTGCATAG
AMPL1563321	1	chr12	14108956	14109229		CTCCCATCTTTTTGCTGCAATCTTT	GCGATCGATCGACCTAGCTATTG
AMPL1563321	2	chr12	14108956	14109229		CTCCCATCTTTTTGCTGCAATCTTT	GCGATCGATCGACCTAGCTATTG
AMPL1563571	1	chr4	31500063	31500330		GCCGATCAGGTGACCAAACTTA	CCTGTCTGAACCAGCACAGATTC
AMPL1563872	1	chr9	3803580	3803854		CTAATTACTAGCTATGCCTATATGGCCAT	TTTGGTAGGTCGCATTGTTTGGATA
AMPL1563872	2	chr9	3803580	3803854		CTAATTACTAGCTATGCCTATATGGCCAT	TTTGGTAGGTCGCATTGTTTGGATA
AMPL1563540	1	chr4	18599300	18599574		GGATCAGGACAGCACAAGGAATG	GCGGATGAGATGAGAATTTTCAACTAAAAT
AMPL1563141	1	chr1	12570887	12571112		GCTGGTCAAGCCACTCAATCTC	AATCTCTATGCCTCCCTCTCACT
AMPL1563141	2	chr1	12570887	12571112		GCTGGTCAAGCCACTCAATCTC	AATCTCTATGCCTCCCTCTCACT
AMPL1563305	1	chr12	4829707	4829981		GACGTCAATTCATTTTTCGATCAATTTGC	TGTGAATGAAGGCGAATGGTGT
AMPL1563248	1	chr11	6296944	6297180		GTGGTTTTAGGCCTGTCAGGTA	TACTGGTATTGGTTCTTGTGGTTTTTGT
AMPL1563248	2	chr11	6296944	6297180		GTGGTTTTAGGCCTGTCAGGTA	TACTGGTATTGGTTCTTGTGGTTTTTGT
AMPL1563554	1	chr4	21414440	21414713	RM119	CCCGATCCTCACTACTGTGTCA	GATCGGAGGATCGACGAAACTT
AMPL1563405	1	chr2	25505014	25505288		GCGTGGAACTCCAAGATCTTCC	AAGCCGATCAGGACCGTAAAG
AMPL1563405	2	chr2	25505014	25505288		GCGTGGAACTCCAAGATCTTCC	AAGCCGATCAGGACCGTAAAG
AMPL1563155	1	chr1	21242910	21243184		TCTCTCCGTCGATGGGAGAT	CTAGTAATCAGTAGCGGAAGAACACTC
AMPL1563155	2	chr1	21242910	21243184		TCTCTCCGTCGATGGGAGAT	CTAGTAATCAGTAGCGGAAGAACACTC
AMPL1563145	1	chr1	13794622	13794896		GGGAGTAGTTTGTAATCCGTACATGA	GAGAAGGATCCTGATTCCACGAATC
AMPL1563145	2	chr1	13794622	13794896		GGGAGTAGTTTGTAATCCGTACATGA	GAGAAGGATCCTGATTCCACGAATC
AMPL1563228	1	chr10	19150780	19150958		GAAGAGGTGGAGGCCATGT	GAGACGACGAAGGCAGATAAGTC
AMPL1563228	2	chr10	19150780	19150958		GAAGAGGTGGAGGCCATGT	GAGACGACGAAGGCAGATAAGTC
AMPL1563812	1	chr8	10523955	10524229		GGAGCTAAGTCCTTGCCATCG	GAAAATTGCGAAATAGTACTGTACTGGG
AMPL1563812	2	chr8	10523955	10524229		GGAGCTAAGTCCTTGCCATCG	GAAAATTGCGAAATAGTACTGTACTGGG
AMPL1563830	1	chr8	21282679	21282953		GGGATGTGTGCATGCAATTCAT	CACGGCGATTTCTCTGGGAATTA
AMPL1563830	2	chr8	21282679	21282953		GGGATGTGTGCATGCAATTCAT	CACGGCGATTTCTCTGGGAATTA
AMPL1563660	1	chr6	5426427	5426701	RM253	CCAACAGGACAATGTAAATATTTGACACTG	CAGATTTTACCAGCTTCGCTTTGAG
AMPL1563151	1	chr1	19201339	19201613		ACACGTGCAGTAGTGTCTACTG	TGAAAACGACCGGAATATTCTCACC
AMPL1563151	2	chr1	19201339	19201613		ACACGTGCAGTAGTGTCTACTG	TGAAAACGACCGGAATATTCTCACC
AMPL1563239	1	chr11	365199	365421		GATAGCACTAGCCATTATTGAGTTTCTGT	CTACGCTGCTCCAGATTAGGAG
AMPL1563209	1	chr10	4780056	4780330		AAGAGGCACTGAAAAATACCTCAAGATT	TCAGATTTGACAGTTTCACAAAGAGGT
AMPL1563266	1	chr11	11989874	11990148		AATCATAAGAAGCGCATAGGCCTT	GCAGTTTTCTCATATGATTCCGTTCTATGT
AMPL1563319	1	chr12	13214044	13214315	RM7102	TTTCTCTAAAACACAAGCCGAGAAAAATC	GATTGGTCTAAGTAATTGGTCCACCAAT
AMPL1563607	1	chr5	7807793	7808067	RM289	GTTGTGATTTTCTGTGCACGAACT	TCTTCTTCTTCTCGGGACAAGATGA
AMPL1563607	2	chr5	7807793	7808067	RM289	GTTGTGATTTTCTGTGCACGAACT	TCTTCTTCTTCTCGGGACAAGATGA
AMPL1563340	1	chr12	23494292	23494566	RM3331	CAGATTCTGGCCCAAAACATGTG	GAGAGAGAAAGATTGCTCTCTTCTTGG
AMPL1563340	2	chr12	23494292	23494566	RM3331	CAGATTCTGGCCCAAAACATGTG	GAGAGAGAAAGATTGCTCTCTTCTTGG
AMPL1563340	3	chr12	23494292	23494566	RM3331	CAGATTCTGGCCCAAAACATGTG	GAGAGAGAAAGATTGCTCTCTTCTTGG
AMPL1563340	4	chr12	23494292	23494566	RM3331	CAGATTCTGGCCCAAAACATGTG	GAGAGAGAAAGATTGCTCTCTTCTTGG
