# Supplementary material for: Application of high-throughput amplicon sequencing-based SSR genotyping in genetic background screening
Source: BMC Genomics. 2019 Jun 3;20:444. doi: 10.1186/s12864-019-5800-4 (PMC6547574; doi:10.1186/s12864-019-5800-4)
Supplement: Supplementary file 4 — Table S3 Total SSRs detected in D62B, DXB, DXT and Xa21m. The genotype is the major genotype of the SSR locus, represented as the repeat unit with the repeat number, e.g., CGC4. The coverage represents the number of reads that supported the genotype. The stutter ratio represents the ratio of read numbers of the minor and major genotypes. The name in the national standard represents the name of the differential SSR in the National Agricultural Standard of China No. NY/T 1433–3014. (XLSX 45 kb) [file 12864_2019_5800_MOESM4_ESM.xlsx]

## Sheet: Sheet1
Table S3 total SSR detecteded in D62B, DXB, DXT and Xa21m.
	Genotype	Coverage	Stutter ratio	Genotype	Coverage	Stutter ratio	Genotype	Coverage	Stutter ratio	Genotype	Coverage	Stutter ratio
Amplicon ID	D62B	D62B	D62B	DXB	DXB	DXB	DXT	DXT	DXT	Xa21m	Xa21m	Xa21m	Name in national standard
AMPL1563650	CT11	123	0.178862	CT11	79	0.151899	CT11	118	0.194915	CT11	50	0.16	RM190
AMPL1563795	GTC5	427	0.173302	GTC7	364	0.175824	GTC5	395	0.174684	GTC5	124	0.370968
AMPL1563795	TCC0	539	0.0686456	TCC0	379	0.327177	TCC0	486	0.0699588	TCC0	186	0.0591398
AMPL1563554	GCT7	312	0.0833333	GCT7	304	0.0921053	GCT7	198	0.106061	GCT7	98	0.0816327	RM119
AMPL1563483	AG4	113	0	AG4	67	0.0298507	AG4	61	0.0163934	AG4	47	0.0212766
AMPL1563483	CGG4	95	0.0842105	CGG4	60	0.1	CGG4	52	0.0384615	CGG4	44	0.0909091
AMPL1563483	CTC8	99	0.0606061	CTC8	66	0.0909091	CTC8	57	0.0350877	CTC8	44	0.0454545
AMPL1563149	TAA42	40	0.925	TAA42	49	0.918367	TAA42	48	0.916667	TAA42	18	0.722222
AMPL1563671	CTG5	230	0.0434783	CTG6	174	0.045977	CTG5	132	0.0454545	CTG5	86	0.0465116
AMPL1563370	AGA9	325	0.0923077	AGA8	440	0.0977273	AGA9	299	0.090301	AGA9	86	0.0465116
AMPL1563241	GAA5	38	0.236842	GAA5	30	0.233333	GAA5	22	0.181818	GAA5	9	0.333333	RM332
AMPL1563241	AAG11	34	0.352941	AAG11	25	0.4	AAG11	15	0.4	AAG11	11	0.272727	RM332
AMPL1563241	GGA5	48	0.0625	GGA5	37	0.0540541	GGA5	22	0.181818	GGA5	14	0	RM332
AMPL1563791	GA10	170	0.258824	GA10	100	0.25	GA10	77	0.194805	GA10	43	0.325581
AMPL1563791	AC1	236	0.00423729	AC1	128	0.015625	AC1	103	0.00970874	AC1	57	0.0175439
AMPL1563791	CAC3	233	0.0171674	CAC3	127	0.0314961	CAC3	102	0.0196078	CAC3	54	0.037037
AMPL1563791	AG4	231	0.017316	AG4	136	0.0220588	AG4	99	0.030303	AG4	53	0.0188679
AMPL1563791	AG4	233	0.00858369	AG4	134	0.0223881	AG4	100	0.01	AG4	54	0
AMPL1563273	CTC1	32	0.1875	CTC7	34	0.794118	CTC1	23	0.391304	CTC10	10	0.1
AMPL1563273	TCT3	32	0.1875	TCT0	31	0.903226	TCT3	23	0.347826	TCT0	11	0
AMPL1563903	CT16	56	0.267857	CT11	46	0.565217	CT16	33	0.424242	CT16	15	0.533333	RM278
AMPL1563510	ATT7	189	0.042328	ATT7	81	0.0123457	ATT7	211	0.0758294	ATT7	75	0.0266667
AMPL1563806				AT5	1	0
AMPL1563098	CTT11	219	0.086758	CTT7	231	0.047619	CTT11	159	0.119497	CTT11	82	0.182927
AMPL1563732	AT1	1226	0	AT1	1087	0.00275989	AT1	893	0.00223964	AT1	175	0
AMPL1563732	TG2	1198	0.0225376	TG2	1056	0.032197	TG2	877	0.018244	TG2	173	0.0115607
AMPL1563804	GC5	152	0.0197368	GC5	141	0.0070922	GC5	92	0.0217391	GC5	54	0
AMPL1563804	GCC3	154	0.0194805	GCC3	141	0.0212766	GCC3	97	0.0206186	GCC3	52	0.0384615
AMPL1563181	CA9	65	0.138462	CA9	33	0.242424	CA9	83	0.108434	CA9	36	0.305556
AMPL1563883	CTAT6_CTAT9_CTAT7_CTAT5	6	0.5	CTAT10	234	0.102564	CTAT6_CTAT9_CTAT7_CTAT5	8	0.375	CTAT6_CTAT9_CTAT7_CTAT5	3	0.333333
AMPL1563287	AG11	270	0.218519	AG11	307	0.201954	AG11	173	0.184971	AG11	102	0.127451
AMPL1563155	ATT4	224	0.0357143	ATT4	149	0.0268456	ATT4	137	0.00729927	ATT4	98	0
AMPL1563155	ATT4_ATT4	220	0.0636364	ATT4_ATT4	146	0.0479452	ATT4_ATT4	128	0.0859375	ATT4_ATT4	98	0.0204082
AMPL1563221	GTG8	12	0.25	GTG8	16	0.125	GTG8	11	0.0909091	GTG8	10	0.2
AMPL1563386	CA11	93	0.268817	CA11	56	0.267857	CA11	71	0.28169	CA11	38	0.236842
AMPL1563407	GGA4	54	0.518519	GGA4	34	0.441176	GGA9_GGA4	31	0.741935	GGA4	31	0.645161
AMPL1563809	AT13	4	1	AT14	4	0.25	AT13	10	0.4	AT13	1	0
AMPL1563809	GT17	4	0.75	GT18	2	1	GT19	6	0.666667	GT19	1	0
AMPL1563590	CA7	317	0.227129	CA7	256	0.214844	CA7	177	0.175141	CA7	107	0.214953
AMPL1563590	AG9	268	0.216418	AG9	202	0.331683	AG9	134	0.283582	AG9	94	0.180851
AMPL1563590	AG4_AG5	299	0.0468227	AG4_AG5	249	0.0803213	AG4_AG5	172	0.0813953	AG4_AG5	105	0.047619
AMPL1563606	TG4	196	0.00510204	TG4	120	0.025	TG4	104	0.00961538	TG4	60	0.0666667
AMPL1563606	CGA5	171	0.0526316	CGA5	104	0.0576923	CGA5	83	0.120482	CGA5	56	0.0714286
AMPL1563606	CGG7	181	0.0441989	CGG7	106	0.0566038	CGG7	83	0.0963855	CGG7	62	0.016129
AMPL1563249	AGAT8	149	0.0738255	AGAT8	107	0.0747664	AGAT8	113	0.079646	AGAT8	61	0.0163934
AMPL1563393	CG2	9	0	CG2	10	0.1	CG2	19	0	CG2	9	0
AMPL1563393	CGG3	4	0.5	CGG9	4	0.75	CGG9	6	0.5	CGG9	6	0.333333
AMPL1563624	AGG8	2	0
AMPL1563624	GGA5	2	0
AMPL1563129	TC17	2	0	TC20	4	0.25	TC20	1	1
AMPL1563594	CGAT5	256	0.121094	CGAT5	163	0.134969	CGAT5	182	0.120879	CGAT5	116	0.0431034
AMPL1563379	GAAT3	324	0.0987654	GAAT3	315	0.0603175	GAAT3	222	0.0855856	GAAT3	98	0.0918367
AMPL1563844	AGG5	321	0.0498442	AGG7	225	0.0355556	AGG5	213	0.0469484	AGG5	110	0.0272727
AMPL1563277	AG7	360	0.0833333	AG7	232	0.0818966	AG7	297	0.0875421	AG7	77	0.0649351	RM209
AMPL1563739	CCG6	115	0.0521739	CCG11	30	0.1	CCG6	78	0.0641026	CCG6	67	0.0597015
AMPL1563542	TC14	62	0.596774	TC13	81	0.641975	TC14	41	0.609756	TC14	30	0.366667	RM471
AMPL1563774	ATA9	329	0.0820669	ATA9	281	0.0925267	ATA9	230	0.117391	ATA9	46	0.173913
AMPL1563876	GATA5	214	0.046729	GATA14	121	0.0743802	GATA5	143	0.027972	GATA5	69	0.0289855
AMPL1563829	AT6	448	0.0558036	AT6	505	0.049505	AT6	309	0.0647249	AT6	136	0.0588235
AMPL1563829	GT2	483	0.0269151	GT2	555	0.0036036	GT2	337	0.0148368	GT2	148	0.0202703
AMPL1563829	AT4	497	0.0100604	AT4	550	0.0127273	AT4	349	0.00859599	AT4	148	0.0337838
AMPL1563237	AGA10	214	0.0747664	AGA10	165	0.0727273	AGA10	119	0.12605	AGA10	72	0.0555556	RM590
AMPL1563237	AT4	222	0.0225225	AT4	179	0.00558659	AT4	135	0.00740741	AT4	81	0.0123457	RM590
AMPL1563740	TCT24	5	0.4	TCT12	235	0.131915	TCT23	3	0.666667	TCT24	5	0.2
AMPL1563872	ATT4	265	0.045283	ATT4	178	0.0280899	ATT4	318	0.0251572	ATT4	52	0.0384615
AMPL1563872	GCT7	244	0.0737705	GCT7	157	0.0636943	GCT7	282	0.070922	GCT7	48	0.0833333
AMPL1563140	AAG20	9	0.333333	AAG20	6	0.333333	AAG20	3	0.333333	AAG20	12	0.25	RM493
AMPL1563354	TCT5_TCT12	23	0.130435	TCT6_TCT11	10	0.2	TCT5_TCT12	14	0.214286	TCT5_TCT12	8	0.125
AMPL1563354	AG8	14	0.428571	AG7	55	0.109091	AG8	11	0.363636	AG8	4	0.5
AMPL1563354	CT4	4	0.25	CT4	61	0.0163934	CT4	8	0	CT4	4	0
AMPL1563446	AG7	147	0.156463	AG11	23	0.478261	AG7	80	0.15	AG7	26	0.153846
AMPL1563446	GA8	148	0.155405	GA6	19	0.947368	GA8	76	0.210526	GA8	24	0.166667
AMPL1563867	GA6	307	0.0618893	GA6	297	0.0808081	GA6	226	0.0929204	GA6	40	0.05
AMPL1563867	GA4	338	0.0177515	GA4	344	0.00581395	GA4	251	0.0119522	GA4	46	0
AMPL1563867	CCTC5	243	0.263374	CCTC5	264	0.204545	CCTC5	184	0.233696	CCTC5	37	0.135135
AMPL1563867	GA11	1	1	GA8	8	0	GA12	2	0.5
AMPL1563426	GA20	17	0.411765	GA20	29	0.206897	GA20	14	0.428571	GA19	2	1	RM231
AMPL1563735	CA7	216	0.157407	CA7	150	0.133333	CA7	135	0.0962963	CA7	77	0.155844
AMPL1563416	CAG6	221	0.0723982	CAG6	146	0.116438	CAG6	121	0.0661157	CAG6	89	0.0337079
AMPL1563135	TAT21	140	0.342857	TAT21	141	0.234043	TAT21	93	0.333333	TAT21	71	0.15493
AMPL1563226	TCG5	297	0.138047	TCG9	90	0.111111	TCG5	200	0.095	TCG5	140	0.0785714
AMPL1563151	AGAA5	121	0.0909091	AGAA5	90	0.0666667	AGAA5	70	0.0285714	AGAA5	55	0.0909091
AMPL1563151	TG9	90	0.144444	TG9	63	0.174603	TG9	47	0.12766	TG9	48	0.0625
AMPL1563127	CAG7	132	0.0757576	CAG7	114	0.131579	CAG7	98	0.0918367	CAG7	28	0.0357143
AMPL1563787	TTC15	76	0.328947	TTC15	77	0.181818	TTC15	46	0.173913	TTC15	30	0.3
AMPL1563778	CATC4	175	0.04	CATC4	113	0.0265487	CATC4	88	0.0340909	CATC4	55	0	RM432
AMPL1563471	AG9	136	0.147059	AG9	76	0.131579	AG9	55	0.218182	AG9	57	0.0526316
AMPL1563593	CAG7	366	0.079235	CAG7	351	0.0712251	CAG7	166	0.114458	CAG7	140	0.0857143
AMPL1563383	AG7	77	0.415584	AG7	73	0.410959	AG7	43	0.511628	AG8	26	0.923077
AMPL1563383	CTCG2	141	0.0070922	CTCG2	131	0.0229008	CTCG2	78	0.0128205	CTCG2	50	0.06
AMPL1563145	TC9	7	0.857143	TC9	9	0.555556	TC9	5	1	TC9	3	1
AMPL1563145	CCTC4	11	0.545455	CCTC4	16	0.1875	CCTC4	10	0.3	CCTC4	7	0.285714
AMPL1563372	GTCT6	136	0.102941	GTCT4	88	0.0227273	GTCT6	69	0.0724638	GTCT6	52	0.0769231
AMPL1563372	GTAT4	152	0.0197368	GTAT5	86	0.0348837	GTAT4	72	0.0555556	GTAT4	57	0.0175439
AMPL1563150	TC6	7	0	TC6	8	0	TC6	3	0
AMPL1563481	ATCT9	219	0.0730594	ATCT9	136	0.0588235	ATCT9	152	0.0526316	ATCT9	53	0.0566038
AMPL1563104	AG26	2	0.5	AG13	83	0.277108	AG26	3	0.666667	AG26	3	0.333333
AMPL1563104	TC3	22	0.0454545	TC4	124	0	TC3	11	0	TC3	10	0
AMPL1563816	TTC4	15	0.333333	TTC4	10	0.8	TTC4	8	0.5	TTC4	11	0.181818	RM331
AMPL1563816	CTT12	10	0.5	CTT12	10	0.8	CTT12	6	0.666667	CTT12	10	0.2	RM331
AMPL1563816	CTT4	14	0.357143	CTT4	12	0.666667	CTT4	9	0.444444	CTT4	10	0.2	RM331
AMPL1563769	TC10	87	0.45977	TC10	69	0.449275	TC10	58	0.362069	TC10	37	0.189189	RM542
AMPL1563342	TC23	15	0.4	TC23	6	1	TC23	10	0.5	TC23	4	0.75
AMPL1563734	CCG8	38	0.105263	CCG8	22	0.136364	CCG8	27	0.0740741	CCG8	28	0.214286	RM176
AMPL1563640	CAC5	224	0.142857	CAC7	149	0.0536913	CAC5	142	0.21831	CAC5	62	0.177419
AMPL1563640	CGA7	255	0.0705882	CGA5	133	0.0676692	CGA7	185	0.0432432	CGA7	72	0.0694444
AMPL1563640	CG7	247	0.0323887	CG7	138	0.0289855	CG7	172	0.0523256	CG7	70	0.0285714
AMPL1563278	CT20	3	0.333333	CT15	8	0.75	CT16	1	0	CT18	1	1	RM21
AMPL1563715	CTAG4	54	0.0740741	CTAG4	57	0.0877193	CTAG4	47	0.0425532	CTAG4	12	0.0833333
AMPL1563715	TAGA0	52	0.0384615	TAGA0	59	0.0338983	TAGA0	43	0.0697674	TAGA0	11	0.0909091
AMPL1563715	GA6	47	0.212766	GA6	47	0.148936	GA6	35	0.2	GA6	10	0.3
AMPL1563575	AG15	12	0.25	AG14	5	0.6	AG15	8	0	AG15	7	0.285714	RM567
AMPL1563821	CT10	54	0.203704	CT9	50	0.26	CT10	59	0.186441	CT10	10	0.3
AMPL1563821	TA9	50	0.14	TA11	39	0.358974	TA9	48	0.270833	TA9	11	0.181818
AMPL1563183	CT6	209	0.0334928	CT7	170	0.0823529	CT6	164	0.0365854	CT6	78	0.025641
AMPL1563183	TG9	185	0.108108	TG10	151	0.15894	TG9	146	0.109589	TG9	73	0.0684932
AMPL1563414	AT4	241	0.0207469	AT4	169	0.00591716	AT4	139	0.0215827	AT4	89	0.0449438
AMPL1563503	TCT12	120	0.216667	TCT12	78	0.166667	TCT12	61	0.196721	TCT12	36	0.166667	RM85
AMPL1563812	GAA7	135	0.0518519	GAA8	55	0.0909091	GAA7	65	0.0769231	GAA7	41	0.0243902
AMPL1563812	AG4	140	0.05	AG4	66	0.0151515	AG4	71	0.0422535	AG4	42	0
AMPL1563505	CTT11	64	0.859375	CTT11	43	0.465116	CTT11	28	0.785714	CTT11	30	0.3
AMPL1563901	TCC9	35	0.657143				TCC9	21	0.619048	TCC9	22	0.590909
AMPL1563877	AGAT7	216	0.125	AGAT5	134	0.0447761	AGAT7	130	0.115385	AGAT7	116	0.0689655
AMPL1563473	TCT18	7	0.142857	TCT18	2	0	TCT18	2	0.5	TCT18	4	0.75
AMPL1563473	CT8	4	1	CT9	2	0	CT9	3	0	CT9	6	0.166667
AMPL1563830	ATAG12	208	0.100962	ATAG12	149	0.0872483	ATAG12	145	0.0758621	ATAG12	71	0.0704225
AMPL1563830	GT5	243	0.0246914	GT5	171	0.0175439	GT5	162	0.0246914	GT5	80	0.0125
AMPL1563801	AAG2	180	0.1	AAG2	161	0.142857	AAG2	102	0.156863	AAG13	6	0.833333
AMPL1562697	AG2	1	0	AG2	1	0	AG2	1	0	AG2	1	0
AMPL1563323				CT5	2	0
AMPL1563323				CT7	2	0	CT7	1	0
AMPL1563406	GCC7	215	0.055814	GCC7	215	0.0604651	GCC7	127	0.0393701	GCC7	78	0.0641026
AMPL1563884				TA6	216	0.101852
AMPL1563856	TC23	17	0.176471	TC23	11	0.181818	TC23	14	0.142857	TC23	14	0.0714286
AMPL1563283				CT10	55	0.236364
AMPL1563346	GA10	130	0.223077	GA10	101	0.247525	GA10	86	0.232558	GA10	39	0.333333	RM17
AMPL1563532	CTAT4	180	0.0277778	CTAT11	31	0.0645161	CTAT4	105	0.0190476	CTAT4	96	0.0416667
AMPL1563532	TAT6	165	0.0909091	TAT0	15	0.866667	TAT6	99	0.0606061	TAT6	95	0.0315789
AMPL1563578	GAG5	66	0.0151515	GAG5	53	0.0188679	GAG5	28	0	GAG5	27	0
AMPL1563578	CT11	6	0.666667	CT10	12	0.166667	CT11	5	0.6	CT11	8	0.25
AMPL1563578	CT7	9	0.555556	CT7	13	0.307692	CT7	6	0.666667	CT7	6	0.333333
AMPL1563216	GA8	31	0.0967742	GA7	14	0.214286	GA8	12	0.0833333	GA8	6	0
AMPL1563266	TAA19	346	0.202312	TAA19	286	0.227273	TAA19	272	0.202206	TAA19	88	0.181818
AMPL1563144	AT5	194	0.00515464	AT5	114	0.0350877	AT5	145	0.0275862	AT5	62	0.016129
AMPL1563565	TC20	1	1	TC25	1	1	TC23	2	0	TC23	4	0
AMPL1563820	CTAT5	255	0.0588235	CTAT5_CTAT4	227	0.0396476	CTAT5	170	0.0470588	CTAT5	93	0.0215054
AMPL1563335				CTAT11	1	0
AMPL1563335				CTAT4	1	0
AMPL1563781	GAA19	8	0.25	GAA19	2	1	GAA19	6	0.333333				RM336
AMPL1563496	GA8	171	0.0760234	GA8	129	0.100775	GA8	73	0.150685	GA8	55	0.0545455
AMPL1563540	TTAA3	202	0.0247525	TTAA5	259	0.034749	TTAA3	143	0.020979	TTAA3	92	0.0326087
AMPL1563269	ATG12	477	0.1174	ATG12	495	0.139394	ATG12	340	0.111765	ATG12	174	0.0804598
AMPL1563136	CTT14	19	0.578947	CTT14	14	0.285714	CTT14	21	0.809524	CTT14	6	0.333333
AMPL1563264	TAAT6	344	0.0290698	TAAT6	298	0.0436242	TAAT6	205	0.0292683	TAAT6	180	0.0277778
AMPL1562999	GA9	96	0.135417	GA9	49	0.0612245	GA9	71	0.126761	GA9	7	0.428571
AMPL1563217	AG9	95	0.252632	AG10	52	0.346154	AG9	64	0.3125	AG9	14	0.0714286
AMPL1563601	AG8	117	0.153846	AG10	87	0.218391	AG8	83	0.168675	AG8	30	0.266667
AMPL1562757	CGC4	218	0.110092	CGC7	142	0.105634	CGC4	149	0.0671141	CGC4	67	0.164179
AMPL1563823	CGAT5	258	0.143411	CGAT5	199	0.20603	CGAT5	231	0.112554	CGAT5	77	0.142857
AMPL1563823	CT7	316	0.0949367	CT9	238	0.189076	CT7	269	0.0483271	CT7	97	0.0309278
AMPL1563597	CT9	42	0.0952381	CT9	48	0.0833333	CT9	42	0.190476	CT9	30	0.333333
AMPL1563597	TA4	72	0.0416667	TA4	72	0	TA4	67	0.0149254	TA4	47	0.0212766
AMPL1563597	CT4	72	0.0277778	CT4	69	0.0144928	CT4	66	0	CT4	45	0.0222222
AMPL1563642	CTC4	168	0.0714286	CTC4	69	0.0289855	CTC4	106	0.0660377	CTC4	75	0.0533333	RM274
AMPL1563642	CCG5	155	0.0903226	CCG5	72	0.0694444	CCG5	104	0.125	CCG5	84	0.0833333	RM274
AMPL1563642	AG15	84	0.964286	AG9	48	0.479167	AG15	56	1	AG15	43	0.906977	RM274
AMPL1563642	AG4	6	0	AG4	10	0.1	AG4	6	0	AG4	5	0.2	RM274
AMPL1563571	CTTT6	283	0.0565371	CTTT6	215	0.0418605	CTTT6	164	0.054878	CTTT6	112	0.0267857
AMPL1563719	GCG3	109	0.00917431	GCG5	122	0.0409836	GCG3	74	0.0675676	GCG3	53	0.0188679
AMPL1563719	CAC4	165	0.0484848	CAC4	187	0.0374332	CAC4	103	0.0291262	CAC4	60	0.05
AMPL1563617	TC24	12	0.5	TC24	3	0.666667	TC24	10	0.1	TC24	2	0.5
AMPL1563367	AG10	308	0.155844				AG10	204	0.147059	AG10	62	0.306452
AMPL1563124	GCT3	834	0.0335731	GCT3	622	0.0337621	GCT3	549	0.0273224	GCT3	220	0.0454545
AMPL1563124	TC4	808	0.0148515	TC4	610	0.0213115	TC4	541	0.0110906	TC4	224	0.00892857
AMPL1563146	AT4	369	0.00542005	AT4	358	0.00837989	AT4	259	0.030888	AT4	96	0.0104167
AMPL1563146	AT8	309	0.0970874	AT8	298	0.0771812	AT8	228	0.0570175	AT8	95	0.0105263
AMPL1563523	CTAT9	340	0.0852941	CTAT9	287	0.0836237	CTAT9	277	0.0758123	CTAT9	127	0.0787402
AMPL1563190	AG6	10	0.8	AG6	3	0.666667	AG7	3	1	AG4	2	0.5
AMPL1563190	GGA4	16	0.125	GGA4	7	0	GGA4	8	0	GGA4	4	0
AMPL1563339	TTTC10	187	0.106952	TTTC6	514	0.0505837	TTTC10	148	0.0675676	TTTC10	54	0.111111
AMPL1563339	GT4	168	0	GT4	159	0.0188679	GT4	132	0.00757576	GT4	2	0
AMPL1563328	GA10	243	0.144033	GA10	164	0.121951	GA10	150	0.166667	GA10	112	0.160714
AMPL1563668	TC7	246	0.0609756	TC7	207	0.0772947	TC7	145	0.0758621	TC7	73	0.0547945
AMPL1563160	TGT13	93	0.11828	TGT13	89	0.0674157	TGT13	49	0.122449	TGT13	41	0.170732
AMPL1563789	GA4	94	0.148936	GA4	67	0.119403	GA4	63	0.238095	GA4	27	0.333333
AMPL1563789	AG13	78	0.166667	AG13	62	0.145161	AG13	59	0.169492	AG13	24	0.208333
AMPL1563265	AG10	175	0.171429	AG10	125	0.136	AG10	122	0.163934	AG10	43	0.116279
AMPL1563592	GCG4	191	0.0628272	GCG4	95	0.0842105	GCG4	140	0.0642857	GCG4	32	0
AMPL1563125	CG7	157	0.0636943	CG7	85	0.0470588	CG7	76	0.0263158	CG7	33	0.0606061
AMPL1563125	GA12	145	0.124138	GA12	77	0.142857	GA12	58	0.189655	GA12	28	0.25
AMPL1563850	TG4	71	0.0140845	TG4	88	0.0227273	TG4	63	0	TG4	45	0
AMPL1563850	TGA11	59	0.0847458	TGA4	88	0.0340909	TGA11	51	0.0980392	TGA11	37	0.0810811
AMPL1563384	TC10	47	0.12766	TC9	19	0.315789	TC10	19	0.157895	TC10	11	0.0909091	RM561
AMPL1563384	TCG6	54	0.037037	TCG6	28	0.0714286	TCG6	19	0.157895	TCG6	12	0	RM561
AMPL1563204	AC1	148	0	AC1	10	0.1	AC1	88	0	AC1	2	0
AMPL1563204	CA1	147	0.00680272	CA6	6	0.5	CA1	87	0.0114943	CA1	2	0
AMPL1563204	AT5	136	0.0294118	AT18	4	0.75	AT5	74	0.108108	AT5	2	0
AMPL1563890	TCT10	28	0.178571	TCT5	49	0.0816327	TCT10	18	0.111111	TCT10	29	0.137931
AMPL1563371	ATG18	198	0.308081	ATG15	189	0.201058	ATG18	134	0.373134	ATG18	91	0.164835	RM424
AMPL1563349	GAA19_GAA4	1	1	GAA11	115	0.0782609	GAA7_GAA6	1	0
AMPL1563349	CCAT4	7	0	CCAT4	139	0.028777	CCAT4	9	0.111111	CCAT4	6	0
AMPL1563508	CAC5	62	0.016129	CAC5	44	0.0454545	CAC5	51	0.0588235	CAC5	15	0
AMPL1563508	AG6	17	0.0588235	AG6	22	0.0909091	AG6	12	0.0833333	AG6	2	0
AMPL1563508	GA11	13	0.307692	GA11	14	0.5	GA11	7	0.714286	GA11	2	0
AMPL1563211	AAG4	2	0.5	AAG9	3	0.333333	AAG5	2	1	AAG7	1	0
AMPL1563211	GGA4	3	0.666667	GGA4	4	0	GGA4	4	0.25	GGA5	1	0
AMPL1563487	TCG12	111	0.234234	TCG12	68	0.0735294	TCG12	70	0.128571	TCG12	49	0.183673
AMPL1563224	TC7	38	0.0789474	TC7	24	0.0416667	TC7	18	0.111111	TC7	2	0	RM258
AMPL1563224	CTC1	14	0.428571	CTC5	2	0.5	CTC1	8	0.5	CTC1	1	0	RM258
AMPL1563224	TC14	6	0.833333	TC0	3	0.333333	TC15	6	0.5	TC15	1	0	RM258
AMPL1563638	AG6	4	0.25	AG5	30	0.0333333	AG6	1	0
AMPL1563638	TTTA5	3	0.333333	TTTA16	22	0.136364	TTTA5	1	0
AMPL1563854	TGG3	11	0.454545	TGG3	19	0.157895	TGG3	13	0.307692	TGG3	12	0.166667
AMPL1563854	AG6	12	0.5	AG6	18	0.277778	AG6	11	0.272727	AG6	9	0.222222
AMPL1563854	GGA4	17	0.0588235	GGA4	19	0.157895	GGA4	14	0.0714286	GGA4	11	0.181818
AMPL1563531	GC5	8	0.5	GC4	191	0.0680628	GC5	9	0.222222	GC4	1	0
AMPL1563531	TC3	5	0.8	TC8	181	0.104972	TC3	5	0.4	TC4	1	0
AMPL1563531	CA21	3	1	CA2	192	0.0677083	CA20	6	0.5	CA19	1	0
AMPL1563531	AT14	7	0.428571	AT12	85	0.682353	AT14	6	0.333333	AT13	1	0
AMPL1563374	TA7	270	0.177778	TA7	254	0.15748	TA7	191	0.162304	TA7	77	0.116883
AMPL1563486	CT15	23	0.695652	CT14	12	1	CT15	15	0.266667	CT15	21	0.0952381
AMPL1563880	TC15	17	0.352941				TC15	8	0.875	TC16	3	1	RM219
AMPL1563506	CT18	24	0.0833333	CT18	17	0.176471	CT18	14	0.571429	CT17	2	1	RM551
AMPL1563506	TTTC3	29	0.103448	TTTC3	27	0.037037	TTTC3	30	0	TTTC3	5	0	RM551
AMPL1563401	CCT9	284	0.172535	CCT9	131	0.19084	CCT9	201	0.218905	CCT9	67	0.208955
AMPL1563796	GCC12	46	0.130435	GCC12	38	0.184211	GCC12	22	0.181818	GCC12	11	0.0909091
AMPL1563262	ATAGA0	196	0.408163	ATAGA0	185	0.0810811	ATAGA0	143	0.398601	ATAGA0	93	0.204301
AMPL1563262	GATA0	271	0.0147601	GATA0	199	0.00502513	GATA0	199	0.00502513	GATA0	112	0
AMPL1563280	GC4	383	0.997389	GC4	301	0.186047	GC4	247	0.939271	GC4	7	0.285714
AMPL1563280	GCGT3	360	0.222222	GCGT3	304	0.243421	GCGT3	241	0.236515	GCGT3	8	0.125
AMPL1563893	TTTA5	58	0.0344828	TTTA3	62	0.0483871	TTTA5	53	0.0754717	TTTA5	21	0.047619
AMPL1563530	AGA6	256	0.0742188				AGA6	174	0.0632184	AGA6	85	0.0470588
AMPL1563530	CT4	273	0.021978				CT4	185	0.027027	CT4	87	0.0344828
AMPL1563350	GAA15	192	0.109375	GAA8	694	0.0605187	GAA15	121	0.214876	GAA15	32	0.125	RM423
AMPL1563822	GATA4	196	0.0255102				GATA4	137	0.0218978	GATA4	51	0.0196078
AMPL1563897	TCAA7	145	0.062069	TCAA5	133	0.0827068	TCAA7	72	0.0555556	TCAA7	39	0.0769231
AMPL1563906	CT16	16	0.5625	CT10	68	0.308824	CT16	30	0.266667	CT16	10	0.4
AMPL1563230	CT8	79	0.189873	CT8	81	0.111111	CT8	49	0.204082	CT8	37	0.0540541
AMPL1563230	GCC7	85	0.0352941	GCC8	68	0.0588235	GCC7	47	0.191489	GCC7	39	0.0512821
AMPL1563551	AAAT8	305	0.163934	AAAT8	190	0.184211	AAAT8	174	0.252874	AAAT8	54	0.185185
AMPL1563760	CT17	11	0.272727	CT17	7	0.428571	CT17	8	0.375	CT17	3	0.333333
AMPL1563331										GC1	6	0
AMPL1563331	GAG1	1	0							GAG1	1	1
AMPL1563405	TCG5	68	0.382353	TCG5	60	0.233333	TCG5	39	0.487179	TCG3	17	1
AMPL1563405	GCG7	87	0.103448	GCG7	63	0.238095	GCG7	54	0.148148	GCG7	34	0.205882
AMPL1563235	GA17	105	0.114286	GA17	58	0.0862069	GA17	79	0.0379747	GA17	32	0.0625
AMPL1563243	CGG5	163	0.0368098	CGG5	124	0.0564516	CGG5	78	0.0512821	CGG5	53	0.0566038
AMPL1563305	TGTA6	361	0.0720222	TGTA6	178	0.0674157	TGTA6	257	0.0817121	TGTA6	6	0.166667
AMPL1563731	TGGA6	165	0.0121212	TGGA6	81	0.0617284	TGGA6	133	0.0676692	TGGA6	63	0.111111
AMPL1563699	GA6	21	0.047619	GA6	31	0.0322581	GA6	17	0	GA6	10	0.1
AMPL1563699	AG5	22	0	AG5	33	0	AG5	16	0.0625	AG5	11	0
AMPL1563699	AG4	10	0.1	AG4	8	0.125	AG4	5	0	AG4	3	0
AMPL1563699	GGAG5	8	0.25	GGAG5	4	0.5	GGAG5	3	0.333333	GGAG5	2	0.5
AMPL1563494	GT8	343	0.125364	GT8	333	0.0930931	GT8	283	0.102473	GT8	97	0.0618557	RM571
AMPL1563494	GA13	308	0.191558	GA13	279	0.179211	GA13	225	0.248889	GA13	68	0.294118	RM571
AMPL1563514	TC7	14	0.928571	TC8	22	0.136364	TC7	12	0.916667	TC7	1	1
AMPL1563644	ATAG7	677	0.0605613	ATAG7	496	0.0483871	ATAG7	417	0.0383693	ATAG7	160	0.06875
AMPL1563139	TG11	240	0.1875	TG11	155	0.2	TG11	167	0.143713	TG11	80	0.075
AMPL1563852	AT21	1	1	AT12	120	0.441667	AT25	1	0
AMPL1563826	AGAT7	61	0.0491803	AGAT13	90	0.144444	AGAT7	46	0.0652174	AGAT7	28	0.0357143
AMPL1563688	CAC9	36	0.111111	CAC11	10	0.3	CAC9	19	0.315789	CAC9	15	0
AMPL1563891	CTC3	41	0.0731707	CTC3	6	0	CTC3	18	0	CTC3	13	0.0769231
AMPL1563891	CCG9	42	0.047619	CCG8	5	0.2	CCG9	15	0.133333	CCG9	12	0.0833333
AMPL1563338	CGC12	52	0.269231	CGC12	25	0.2	CGC12	52	0.173077	CGC12	31	0.0645161
AMPL1563338	GA5	71	0.028169	GA5	31	0	GA5	60	0.0333333	GA5	30	0.1
AMPL1563879	CGG7	86	0.511628	CGG7	82	0.573171	CGG7	62	0.435484	CGG7	63	0.190476
AMPL1563697	GATA6	407	0.044226	GATA13	361	0.0969529	GATA6	300	0.05	GATA6	125	0.032
AMPL1563228	AG11	96	0.177083	AG18	34	0.117647	AG11	75	0.186667	AG11	1	0
AMPL1563228	TG4	117	0.017094	TG4	34	0.147059	TG4	96	0	TG4	1	0
AMPL1563164	TAC4	427	0.0819672	TAC4	390	0.1	TAC4	287	0.0522648	TAC4	120	0.075
AMPL1563165	GT8	664	0.123494	GT8	404	0.106436	GT8	581	0.135972	GT8	231	0.121212	RM443
AMPL1563247	TG15	41	0.731707	TG15	24	0.708333	TG15	29	0.965517	TG16	13	0.307692
AMPL1563572	TC16	89	0.269663	TC16	74	0.378378	TC16	57	0.263158	TC16	21	0.380952
AMPL1563239	AAG17	1	0	AAG5_AAG9	1	1	AAG16	1	1	AAG17	1	0
AMPL1563300	TCA16	45	0.155556	TCA15	20	0.15	TCA16	27	0.259259	TCA16	28	0.25	RM19
AMPL1563846	AAG9	278	0.129496	AAG6	232	0.0818966	AAG9	180	0.0888889	AAG9	122	0.0901639
AMPL1563866	CCT4	105	0.0761905	CCT4	60	0.15	CCT4	50	0.1	CCT4	19	0.105263
AMPL1563866	CTT9	88	0.102273	CTT8	61	0.0327869	CTT9	46	0.0652174	CTT9	18	0.111111
AMPL1563209	TCC11	23	0.130435	TCC9	45	0.177778	TCC11	9	0	TCC11	9	0.222222
AMPL1563201	TCC8	247	0.0809717	TCC8	119	0.0420168	TCC8	155	0.103226	TCC8	44	0.0681818
AMPL1563905	AGA9	93	0.0752688	AGA9	53	0.566038	AGA9	66	0.136364	AGA9	58	0.103448	OSR28
AMPL1563911	CT8	167	0.257485	CT8	102	0.27451	CT8	87	0.275862	CT8	62	0.145161
AMPL1563665	CG4	11	0	CG4	18	0.0555556	CG4	12	0.0833333	CG4	4	0
AMPL1563665	CCT6	6	0	CCT6	12	0.0833333	CCT6	5	0.4	CCT6	4	0
AMPL1563665	GGC5	4	0.5	GGC5	8	0.5	GGC5	6	0.166667	GGC5	4	0
AMPL1563665	CGG7	3	0	CGG7	6	0.166667	CGG7	3	0	CGG7	2	0
AMPL1563391	TTA21	57	0.649123	TTA21	49	0.673469	TTA21	51	0.509804	TTA21	42	0.238095
AMPL1563368	AAT6	481	0.0665281	AAT4_AAT10	284	0.0774648	AAT6	350	0.0885714	AAT6	212	0.0754717	RM71
AMPL1563526	GTG9	126	0.150794	GTG9	126	0.166667	GTG9	92	0.173913	GTG9	28	0.285714
AMPL1563248	GGT4	224	0.0625	GGT4	119	0.0336134	GGT4	118	0.118644	GGT4	80	0.025
AMPL1563248	TGT6	206	0.0873786	TGT6	113	0.079646	TGT6	102	0.156863	TGT6	72	0.138889
AMPL1562814	CA12	153	0.150327	CA12	64	0.203125	CA12	159	0.125786	CA11	1	1
AMPL1563780	TCT9	48	0.0833333	TCT9	28	0.142857	TCT9	47	0.170213	TCT9	27	0.0740741
AMPL1563780	TTC4	17	0	TTC4	12	0	TTC4	14	0	TTC4	5	0
AMPL1563780	GCC5	16	0.0625	GCC5	11	0.0909091	GCC5	12	0.0833333	GCC5	5	0
AMPL1563413	AG8	208	0.0817308	AG15	43	0.27907	AG8	105	0.142857	AG8	57	0.0526316
AMPL1563321	CA4	132	0.030303	CA4	104	0.00961538	CA4	93	0.0107527	CA4	29	0
AMPL1563321	GCC7	108	0.12037	GCC8	85	0.117647	GCC7	83	0.0481928	GCC7	22	0.181818
AMPL1563411	TAA17	15	0.266667	TAA10	14	0.142857	TAA17	15	0.4	TAA17	3	0.333333
AMPL1563807	ATA5	42	0.0714286	ATA5	25	0.04	ATA5	50	0.04	ATA5	21	0.142857	RM72
AMPL1563807	ATA13	31	0.193548	ATA13	18	0.222222	ATA13	42	0.166667	ATA13	14	0.214286	RM72
AMPL1563148	CT7	658	0.145897	CT7	342	0.298246	CT7	639	0.198748	CT7	140	0.171429
AMPL1563271	TTC9	175	0.0514286	TTC9	134	0.11194	TTC9	178	0.11236	TTC9	106	0.0660377
AMPL1563271	CCG5	187	0.0909091	CCG5	151	0.0794702	CCG5	215	0.0651163	CCG5	121	0.0495868
AMPL1563502	ATAG9	128	0.0625	ATAG9	117	0.0769231	ATAG9	94	0.0638298	ATAG9	64	0.015625
AMPL1563853	CT8	287	0.121951	CT9	209	0.0956938	CT8	138	0.108696	CT8	79	0.113924
AMPL1563459	TG11	130	0.215385	TG11	107	0.280374	TG11	101	0.207921	TG11	73	0.150685
AMPL1563726	ATCT6	158	0.0443038	ATCT6	148	0.0135135	ATCT6	93	0.0430108	ATCT6	65	0.0461538
AMPL1563142	CGC3	470	0.0148936	CGC3	270	0.0333333	CGC3	240	0.0125	CGC3	121	0.00826446
AMPL1563521	AT4	458	0.0174672	AT4	296	0.00675676	AT4	404	0.00990099	AT4	90	0.0222222
AMPL1563521	TCTA10	334	0.170659	TCTA10	224	0.178571	TCTA10	293	0.177474	TCTA10	81	0.0864198
AMPL1563132	AG4	45	0.0222222	AG4	50	0.02	AG4	41	0	AG4	26	0	RM583
AMPL1563132	CTT14_CTT5	1	1	CTT18	2	0.5	CTT20	2	0.5	CTT17	1	1	RM583
AMPL1563229	CT15	36	0.694444	CT12	55	0.509091	CT15	14	0.642857	CT15	10	0.4
AMPL1563825	AAG8	265	0.0830189	AAG11	104	0.125	AAG8	195	0.0769231	AAG8	61	0.0327869	RM339
AMPL1563825	AAG5	284	0.0316901	AAG5	113	0.0442478	AAG5	212	0.0424528	AAG5	62	0.0483871	RM339
AMPL1563596	ATC6	489	0.0674847	ATC6	411	0.0705596	ATC6	329	0.0668693	ATC6	147	0.0816327
AMPL1563596	GCG2	627	0.00318979	GCG2	534	0.00187266	GCG2	425	0.00235294	GCG2	193	0.00518135
AMPL1563750	ACA28	5	0.8	ACA28	2	0.5	ACA29	7	0.571429	ACA29	3	0.333333	RM481
AMPL1563141	GATA10	93	0.0537634	GATA10	69	0.144928	GATA10	61	0.114754	GATA10	58	0.0344828
AMPL1563141	GCA4	72	0.458333	GCA4	50	0.64	GCA4	38	0.657895	GCA4	44	0.363636
AMPL1563566	AT7	313	0.146965	AT7	238	0.168067	AT7	243	0.115226	AT7	95	0.126316
AMPL1563868	CA6	88	0.397727	CA5	77	0.311688	CA6	54	0.333333	CA6	18	0	RM316
AMPL1563868	AACA4	81	0.518519	AACA4	67	0.447761	AACA4	46	0.478261	AACA4	16	0.0625	RM316
AMPL1563868	CA1	110	0.0909091	CA1	90	0.122222	CA1	63	0.126984	CA1	15	0.133333	RM316
AMPL1563868	CA8	82	0.097561	CA8	75	0.186667	CA8	62	0.0967742	CA8	17	0.235294	RM316
AMPL1563171	CT4	66	0.0454545	CT4	48	0	CT4	50	0.06	CT4	18	0
AMPL1563171	AGA9	51	0.27451	AGA9	35	0.114286	AGA9	38	0.157895	AGA9	14	0.142857
AMPL1563171	GAG4	58	0.12069	GAG4	38	0.0789474	GAG4	41	0.121951	GAG4	19	0.0526316
AMPL1563341	TGC8	688	0.114826	TGC8	507	0.0907298	TGC8	422	0.106635	TGC8	124	0.120968
AMPL1563599	TC21	10	0.7	TC20	4	0.25	TC21	6	0.833333	TC21	14	0.285714	RM267
AMPL1563309	CG6	119	0.0504202	CG6	178	0.0449438	CG6	51	0.0784314	CG6	52	0.0192308
AMPL1563309	CCG8	113	0.106195	CCG5	178	0.0224719	CCG8	52	0.0384615	CCG8	47	0.0212766
AMPL1563556	AG9	181	0.116022	AG9	163	0.0429448	AG9	145	0.0482759	AG9	114	0.114035
AMPL1563270	GA5	39	0.025641	GA5	39	0	GA5	34	0.0294118	GA5	23	0.0434783
AMPL1563270	CA6	37	0.0540541	CA6	34	0.0882353	CA6	32	0.0625	CA6	21	0.142857
AMPL1563270	GAG9	31	0.0967742	GAG9	34	0.0588235	GAG9	24	0.166667	GAG9	18	0.111111
AMPL1563302	CG9	133	0.150376	CG9	122	0.196721	CG9	89	0.146067	CG9	57	0.157895
AMPL1563810	GCG4	224	0.0357143	GCG7	147	0.0408163	GCG4	121	0.0413223	GCG4	68	0.0441176
AMPL1563452	CGG5	252	0.0833333	CGG5	188	0.0531915	CGG5	124	0.0564516	CGG5	60	0.05
AMPL1563452	GAG4	288	0.00694444	GAG4	207	0.0193237	GAG4	141	0.0070922	GAG4	63	0.015873
AMPL1563775	TAGA9	151	0.0794702	TAGA9	107	0.0747664	TAGA9	103	0.0873786	TAGA9	39	0.205128
AMPL1563775	AG1	158	0.0443038	AG1	112	0.0714286	AG1	110	0.0818182	AG1	46	0.0434783
AMPL1563775	GC4	148	0.0540541	GC4	117	0.025641	GC4	98	0.0204082	GC4	47	0.0425532
AMPL1563128	CT13	246	0.0691057	CT13	231	0.0952381	CT13	175	0.0971429	CT13	130	0.0538462	RM1195
AMPL1563813	TA7	323	0.0743034	TA23	1	0	TA7	210	0.119048	TA7	81	0.037037
AMPL1563717	TC16	86	0.476744	TC11	159	0.226415	TC16	52	0.384615	TC16	25	0.2
AMPL1563896	CGG6	53	0.132075	CGG3	150	0.0266667	CGG6	65	0.0307692	CGG6	16	0
AMPL1563896	AGG3	64	0.015625	AGG3	152	0.0131579	AGG3	70	0.0142857	AGG3	16	0
AMPL1563450	GC4	42	0	GC4	37	0.027027	GC4	20	0	GC4	16	0.0625	RM232
AMPL1563210	GA10	174	0.201149	GA10	174	0.270115	GA10	139	0.258993	GA10	69	0.304348
AMPL1563402	GA10	104	0.25	GA10	108	0.231481	GA10	48	0.4375	GA10	36	0.277778
AMPL1563355	CCG6	142	0.0985915	CCG9	109	0.0917431	CCG6	109	0.0366972	CCG6	96	0.0520833
AMPL1563660	CT19	7	0.142857	CT19	6	0.166667	CT19	2	1	CT19	2	0.5	RM253
AMPL1563618	GCA8	247	0.149798	GCA9	179	0.402235	GCA8	177	0.163842	GCA8	88	0.0909091	RM598
AMPL1563246	GA8	391	0.0741688	GA8	307	0.120521	GA8	239	0.133891	GA8	114	0.0701754
AMPL1563246	ATC4	391	0.0664962	ATC4	322	0.068323	ATC4	268	0.0597015	ATC4	111	0.0900901
AMPL1563834	TTC5	351	0.048433	TTC5	216	0.0416667	TTC5	186	0.0591398	TTC5	107	0.0186916
AMPL1563130	AG10	46	0.478261	AG10	44	0.522727	AG10	30	0.4	AG10	28	0.25
AMPL1563546	TAC6	236	0.0550847	TAC6	131	0.0458015	TAC6	153	0.0522876	TAC6	72	0.0694444
AMPL1563546	TAC10	172	0.226744	TAC10	106	0.226415	TAC10	111	0.216216	TAC10	60	0.133333
AMPL1563206				AGAT3	504	0.0178571
AMPL1563131	GA10	60	0.633333	GA10	51	0.666667	GA10	52	0.423077	GA10	30	0.666667	RM490
AMPL1563167	CTA8	805	0.0993789	CTA8	661	0.118003	CTA8	566	0.127208	CTA8	178	0.0898876
AMPL1563421	CT10	278	0.158273	CT10	219	0.178082	CT10	152	0.177632	CT10	100	0.13	RM208
AMPL1563170	TA13	27	0.407407	TA12	24	0.375	TA13	20	0.3	TA13	21	0.238095
