# Supplementary material for: Application of high-throughput amplicon sequencing-based SSR genotyping in genetic background screening
Source: BMC Genomics. 2019 Jun 3;20:444. doi: 10.1186/s12864-019-5800-4 (PMC6547574; doi:10.1186/s12864-019-5800-4)
Supplement: Supplementary file 5 — Table S4 Valid and comparable SSRs in DXB and D62B. The valid SSR loci in each sample are those SSR loci covered by at least 10 reads and with stutter ratios lower than 0.5. Comparable SSRs between two samples are those SSR loci that are valid in both samples. The genotype is the major genotype of the SSR locus, represented as the repeat unit with the repeat number, e.g., CGC4. The coverage represents the number of reads that support the genotype. The stutter ratio represents the ratio of the read numbers of the minor and major genotypes. Asterisks represent the differential SSRs between two samples; > 5, 0 and 1–5 represent the length differences of differential SSRs between two samples. SSRs with length differences less than 5 bp were hardly distinguished by electrophoresis. The name in the national standard represents the name of the differential SSR in the National Agricultural Standard of China No. NY/T 1433–3014. The MSU ID shows the gene symbols of the genes in which the different SSRs are distributed. The region of genes represents the region of the differential SSR within the gene, e.g., the UTR. (XLSX 40 kb) [file 12864_2019_5800_MOESM5_ESM.xlsx]

## Sheet: Table S4
Table S4. Valid and comparable SSRs in DXB and D62B.
				Genotype	Coverage	Stutter ratio	Genotype	Coverage	Stutter ratio
Amplicon ID	Chromosome	Amplicon_Start	Amplicon_Stop	D62B	D62B	D62B	DXB	DXB	DXB	Differential SSRs	Length difference (bp)	Name in national standard	MSU ID	Region of genes	Putative function
AMPL1563098	chr1	2377809	2378053	CTT11	219	0.086758	CTT7	231	0.047619	*	>5		LOC_Os01g60920	5'UTR	OsFBX30 - F-box domain containing protein, expressed
AMPL1563181	chr1	33678644	33678918	CA9	65	0.138462	CA9	33	0.242424		0
AMPL1563155	chr1	21242910	21243184	ATT4	224	0.0357143	ATT4	149	0.0268456		0
AMPL1563155	chr1	21242910	21243184	ATT4_ATT4	220	0.0636364	ATT4_ATT4	146	0.0479452		0
AMPL1563135	chr1	9464532	9464806	TAT21	140	0.342857	TAT21	141	0.234043		0
AMPL1563151	chr1	19201339	19201613	AGAA5	121	0.0909091	AGAA5	90	0.0666667		0
AMPL1563151	chr1	19201339	19201613	TG9	90	0.144444	TG9	63	0.174603		0
AMPL1563127	chr1	6094705	6094979	CAG7	132	0.0757576	CAG7	114	0.131579		0
AMPL1563104	chr1	4636762	4637036	TC3	22	0.0454545	TC4	124	0	*	1-5
AMPL1563183	chr1	35240712	35240986	CT6	209	0.0334928	CT7	170	0.0823529	*	1-5		LOC_Os01g05064	3'UTR	expressed protein
AMPL1563183	chr1	35240712	35240986	TG9	185	0.108108	TG10	151	0.15894	*	1-5		LOC_Os10g35810	3'UTR	thylakoid lumenal protein, putative, expressed
AMPL1563144	chr1	13554094	13554368	AT5	194	0.00515464	AT5	114	0.0350877		0
AMPL1563124	chr1	5666660	5666934	GCT3	834	0.0335731	GCT3	622	0.0337621		0
AMPL1563124	chr1	5666660	5666934	TC4	808	0.0148515	TC4	610	0.0213115		0
AMPL1563146	chr1	14631432	14631691	AT4	369	0.00542005	AT4	358	0.00837989		0
AMPL1563146	chr1	14631432	14631691	AT8	309	0.0970874	AT8	298	0.0771812		0
AMPL1563160	chr1	23960079	23960353	TGT13	93	0.11828	TGT13	89	0.0674157		0
AMPL1563273	chr11	16991017	16991287	CTC1	32	0.1875
AMPL1563273	chr11	16991017	16991287	TCT3	32	0.1875
AMPL1563903	chr9	19320229	19320503	CT16	56	0.267857						RM278
AMPL1563125	chr1	5942194	5942468	CG7	157	0.0636943	CG7	85	0.0470588		0
AMPL1563125	chr1	5942194	5942468	GA12	145	0.124138	GA12	77	0.142857		0
AMPL1563139	chr1	11433616	11433890	TG11	240	0.1875	TG11	155	0.2		0
AMPL1563164	chr1	28071744	28072017	TAC4	427	0.0819672	TAC4	390	0.1		0
AMPL1563165	chr1	28340392	28340666	GT8	664	0.123494	GT8	404	0.106436		0	RM443
AMPL1563201	chr1	42416664	42416915	TCC8	247	0.0809717	TCC8	119	0.0420168		0
AMPL1563148	chr1	15406389	15406663	CT7	658	0.145897	CT7	342	0.298246		0
AMPL1563883	chr9	9562228	9562502				CTAT10	234	0.102564
AMPL1563142	chr1	12751834	12752108	CGC3	470	0.0148936	CGC3	270	0.0333333		0
AMPL1563132	chr1	8329771	8330045	AG4	45	0.0222222	AG4	50	0.02		0	RM583
AMPL1563141	chr1	12570887	12571112	GATA10	93	0.0537634	GATA10	69	0.144928		0
AMPL1563171	chr1	30738688	30738883	CT4	66	0.0454545	CT4	48	0		0
AMPL1563171	chr1	30738688	30738883	AGA9	51	0.27451	AGA9	35	0.114286		0
AMPL1563407	chr2	26234176	26234450				GGA4	34	0.441176
AMPL1563171	chr1	30738688	30738883	GAG4	58	0.12069	GAG4	38	0.0789474		0
AMPL1563128	chr1	6153893	6154167	CT13	246	0.0691057	CT13	231	0.0952381		0	RM1195
AMPL1563167	chr1	29770071	29770345	CTA8	805	0.0993789	CTA8	661	0.118003		0
AMPL1563170	chr1	30551399	30551673	TA13	27	0.407407	TA12	24	0.375	*	1-5
AMPL1563221	chr10	14822336	14822610	GTG8	12	0.25	GTG8	16	0.125		0
AMPL1563237	chr10	23114653	23114927	AGA10	214	0.0747664	AGA10	165	0.0727273		0	RM590
AMPL1563237	chr10	23114653	23114927	AT4	222	0.0225225	AT4	179	0.00558659		0	RM590
AMPL1563393	chr2	22180879	22181112				CG2	10	0.1
AMPL1563226	chr10	18888055	18888301	TCG5	297	0.138047	TCG9	90	0.111111	*	>5		LOC_Os02g31290	CDS	AML1, putative, expressed
AMPL1563216	chr10	12483169	12483443	GA8	31	0.0967742	GA7	14	0.214286	*	1-5		LOC_Os10g36470	Intron	peptidase, M24 family protein, putative, expressed
AMPL1563217	chr10	12761143	12761417	AG9	95	0.252632	AG10	52	0.346154	*	1-5
AMPL1563204	chr10	1445642	1445912	AC1	148	0	AC1	10	0.1		0
AMPL1563224	chr10	18085392	18085637	TC7	38	0.0789474	TC7	24	0.0416667		0	RM258
AMPL1563230	chr10	19512532	19512805	CT8	79	0.189873	CT8	81	0.111111		0
AMPL1563230	chr10	19512532	19512805	GCC7	85	0.0352941	GCC8	68	0.0588235	*	1-5		LOC_Os05g44290	5'UTR	protein kinase domain containing protein, expressed
AMPL1563235	chr10	22314616	22314890	GA17	105	0.114286	GA17	58	0.0862069		0
AMPL1563228	chr10	19150780	19150958	AG11	96	0.177083	AG18	34	0.117647	*	>5		LOC_Os04g24110	5'UTR	anthocyanin 3-O-beta-glucosyltransferase, putative, expressed
AMPL1563228	chr10	19150780	19150958	TG4	117	0.017094	TG4	34	0.147059		0
AMPL1563209	chr10	4780056	4780330	TCC11	23	0.130435	TCC9	45	0.177778	*	>5
AMPL1563210	chr10	5336090	5336343	GA10	174	0.201149	GA10	174	0.270115		0
AMPL1563740	chr7	902896	903170				TCT12	235	0.131915
AMPL1563241	chr11	2844221	2844495	GAA5	38	0.236842	GAA5	30	0.233333		0	RM332
AMPL1563241	chr11	2844221	2844495	AAG11	34	0.352941	AAG11	25	0.4		0	RM332
AMPL1563241	chr11	2844221	2844495	GGA5	48	0.0625	GGA5	37	0.0540541		0	RM332
AMPL1563287	chr11	25180018	25180292	AG11	270	0.218519	AG11	307	0.201954		0
AMPL1563354	chr2	5453146	5453420				CT4	61	0.0163934
AMPL1563249	chr11	6491573	6491847	AGAT8	149	0.0738255	AGAT8	107	0.0747664		0
AMPL1563446	chr3	8300475	8300742	GA8	148	0.155405
AMPL1563277	chr11	18274416	18274686	AG7	360	0.0833333	AG7	232	0.0818966		0	RM209
AMPL1563266	chr11	11989874	11990148	TAA19	346	0.202312	TAA19	286	0.227273		0
AMPL1563269	chr11	14817128	14817402	ATG12	477	0.1174	ATG12	495	0.139394		0
AMPL1563264	chr11	11546697	11546971	TAAT6	344	0.0290698	TAAT6	298	0.0436242		0
AMPL1562757	chr11	21463811	21463982	CGC4	218	0.110092	CGC7	142	0.105634	*	>5		LOC_Os01g60920	CDS	OsFBX30 - F-box domain containing protein, expressed
AMPL1563265	chr11	11908564	11908837	AG10	175	0.171429	AG10	125	0.136		0
AMPL1563262	chr11	10090484	10090757	ATAGA0	196	0.408163	ATAGA0	185	0.0810811		0
AMPL1563262	chr11	10090484	10090757	GATA0	271	0.0147601	GATA0	199	0.00502513		0
AMPL1563280	chr11	21010597	21010850	GCGT3	360	0.222222	GCGT3	304	0.243421		0
AMPL1563243	chr11	3633314	3633566	CGG5	163	0.0368098	CGG5	124	0.0564516		0
AMPL1563248	chr11	6296944	6297180	GGT4	224	0.0625	GGT4	119	0.0336134		0
AMPL1563248	chr11	6296944	6297180	TGT6	206	0.0873786	TGT6	113	0.079646		0
AMPL1563271	chr11	15531645	15531919	TTC9	175	0.0514286	TTC9	134	0.11194		0
AMPL1563271	chr11	15531645	15531919	CCG5	187	0.0909091	CCG5	151	0.0794702		0
AMPL1563270	chr11	15349870	15350090	GA5	39	0.025641	GA5	39	0		0
AMPL1563270	chr11	15349870	15350090	CA6	37	0.0540541	CA6	34	0.0882353		0
AMPL1563270	chr11	15349870	15350090	GAG9	31	0.0967742	GAG9	34	0.0588235		0
AMPL1563145	chr1	13794622	13794896				CCTC4	16	0.1875
AMPL1563246	chr11	5745224	5745498	GA8	391	0.0741688	GA8	307	0.120521		0
AMPL1563246	chr11	5745224	5745498	ATC4	391	0.0664962	ATC4	322	0.068323		0
AMPL1563346	chr12	26988187	26988461	GA10	130	0.223077	GA10	101	0.247525		0	RM17
AMPL1563104	chr1	4636762	4637036				AG13	83	0.277108
AMPL1563339	chr12	23476991	23477242	TTTC10	187	0.106952	TTTC6	514	0.0505837	*	>5
AMPL1563816	chr8	12295238	12295512	TTC4	15	0.333333						RM331
AMPL1563816	chr8	12295238	12295512	CTT12	10	0.5						RM331
AMPL1563816	chr8	12295238	12295512	CTT4	14	0.357143						RM331
AMPL1563339	chr12	23476991	23477242	GT4	168	0	GT4	159	0.0188679		0
AMPL1563342	chr12	24412394	24412668	TC23	15	0.4
AMPL1563328	chr12	17655384	17655658	GA10	243	0.144033	GA10	164	0.121951		0
AMPL1563305	chr12	4829707	4829981	TGTA6	361	0.0720222	TGTA6	178	0.0674157		0
AMPL1563338	chr12	22975960	22976215	CGC12	52	0.269231	CGC12	25	0.2		0
AMPL1563338	chr12	22975960	22976215	GA5	71	0.028169	GA5	31	0		0
AMPL1563300	chr12	2433075	2433349	TCA16	45	0.155556	TCA15	20	0.15	*	1-5	RM19
AMPL1563321	chr12	14108956	14109229	CA4	132	0.030303	CA4	104	0.00961538		0
AMPL1563321	chr12	14108956	14109229	GCC7	108	0.12037	GCC8	85	0.117647	*	1-5
AMPL1563575	chr4	34718801	34719075	AG15	12	0.25						RM567
AMPL1563341	chr12	23682654	23682928	TGC8	688	0.114826	TGC8	507	0.0907298		0
AMPL1563309	chr12	8834243	8834474	CG6	119	0.0504202	CG6	178	0.0449438		0
AMPL1563309	chr12	8834243	8834474	CCG8	113	0.106195	CCG5	178	0.0224719	*	>5		LOC_Os05g44290	CDS	protein kinase domain containing protein, expressed
AMPL1563302	chr12	3856025	3856276	CG9	133	0.150376	CG9	122	0.196721		0
AMPL1563370	chr2	11068644	11068918	AGA9	325	0.0923077	AGA8	440	0.0977273	*	1-5
AMPL1563386	chr2	19587203	19587477	CA11	93	0.268817	CA11	56	0.267857		0
AMPL1563379	chr2	15968887	15969161	GAAT3	324	0.0987654	GAAT3	315	0.0603175		0
AMPL1563354	chr2	5453146	5453420	TCT5_TCT12	23	0.130435	TCT6_TCT11	10	0.2	*	1-5
AMPL1563505	chr3	36381498	36381771				CTT11	43	0.465116
AMPL1563354	chr2	5453146	5453420	AG8	14	0.428571	AG7	55	0.109091	*	1-5
AMPL1563416	chr2	31399685	31399951	CAG6	221	0.0723982	CAG6	146	0.116438		0
AMPL1563383	chr2	18664067	18664325	AG7	77	0.415584	AG7	73	0.410959		0
AMPL1563383	chr2	18664067	18664325	CTCG2	141	0.0070922	CTCG2	131	0.0229008		0
AMPL1563372	chr2	11466523	11466797	GTCT6	136	0.102941	GTCT4	88	0.0227273	*	>5
AMPL1563884	chr9	9735317	9735571				TA6	216	0.101852
AMPL1563372	chr2	11466523	11466797	GTAT4	152	0.0197368	GTAT5	86	0.0348837	*	1-5
AMPL1563283	chr11	22480725	22480983				CT10	55	0.236364
AMPL1563414	chr2	30810136	30810383	AT4	241	0.0207469	AT4	169	0.00591716		0
AMPL1563406	chr2	25672538	25672812	GCC7	215	0.055814	GCC7	215	0.0604651		0
AMPL1563532	chr4	13773082	13773351	TAT6	165	0.0909091
AMPL1563384	chr2	18769948	18770183	TC10	47	0.12766	TC9	19	0.315789	*	1-5	RM561	LOC_Os10g35330	5'UTR	expressed protein
AMPL1563578	chr5	310909	311183				CT10	12	0.166667
AMPL1563578	chr5	310909	311183				CT7	13	0.307692
AMPL1563384	chr2	18769948	18770183	TCG6	54	0.037037	TCG6	28	0.0714286		0	RM561
AMPL1563371	chr2	11389710	11389984	ATG18	198	0.308081	ATG15	189	0.201058	*	>5	RM424	LOC_Os09g16510	Intron	WRKY74, expressed
AMPL1563374	chr2	13066063	13066337	TA7	270	0.177778	TA7	254	0.15748		0
AMPL1563401	chr2	24594920	24595171	CCT9	284	0.172535	CCT9	131	0.19084		0
AMPL1563350	chr2	3836707	3836981	GAA15	192	0.109375	GAA8	694	0.0605187	*	>5	RM423	LOC_Os08g41700	Intron	expressed protein
AMPL1563405	chr2	25505014	25505288	TCG5	68	0.382353	TCG5	60	0.233333		0
AMPL1563405	chr2	25505014	25505288	GCG7	87	0.103448	GCG7	63	0.238095		0
AMPL1563136	chr1	9606612	9606886				CTT14	14	0.285714
AMPL1563368	chr2	8760307	8760581	AAT6	481	0.0665281	AAT4_AAT10	284	0.0774648	*	>5	RM71	LOC_Os08g42740	Intron	IBR domain containing protein, putative, expressed
AMPL1562814	chr2	23784073	23784210	CA12	153	0.150327	CA12	64	0.203125		0
AMPL1563413	chr2	29585621	29585895	AG8	208	0.0817308	AG15	43	0.27907	*	>5
AMPL1563411	chr2	28872453	28872719	TAA17	15	0.266667	TAA10	14	0.142857	*	>5
AMPL1563402	chr2	24945072	24945299	GA10	104	0.25	GA10	108	0.231481		0
AMPL1563355	chr2	6159620	6159893	CCG6	142	0.0985915	CCG9	109	0.0917431	*	>5		LOC_Os08g42030	CDS	peroxidase precursor, putative, expressed
AMPL1563421	chr2	35141624	35141898	CT10	278	0.158273	CT10	219	0.178082		0	RM208
AMPL1563483	chr3	28148739	28149011	AG4	113	0	AG4	67	0.0298507		0
AMPL1563483	chr3	28148739	28149011	CGG4	95	0.0842105	CGG4	60	0.1		0
AMPL1563483	chr3	28148739	28149011	CTC8	99	0.0606061	CTC8	66	0.0909091		0
AMPL1563446	chr3	8300475	8300742	AG7	147	0.156463	AG11	23	0.478261	*	>5		LOC_Os11g36400	Intron	expressed protein
AMPL1563426	chr3	2454065	2454339	GA20	17	0.411765	GA20	29	0.206897		0	RM231
AMPL1563642	chr5	26910793	26911060				AG9	48	0.479167			RM274
AMPL1563642	chr5	26910793	26911060				AG4	10	0.1			RM274
AMPL1563471	chr3	18769192	18769466	AG9	136	0.147059	AG9	76	0.131579		0
AMPL1563481	chr3	26880896	26881157	ATCT9	219	0.0730594	ATCT9	136	0.0588235		0
AMPL1563503	chr3	36347971	36348245	TCT12	120	0.216667	TCT12	78	0.166667		0	RM85
AMPL1563617	chr5	16553478	16553752	TC24	12	0.5
AMPL1563367	chr2	8528746	8529020	AG10	308	0.155844
AMPL1563496	chr3	34129398	34129658	GA8	171	0.0760234	GA8	129	0.100775		0
AMPL1563487	chr3	29871179	29871420	TCG12	111	0.234234	TCG12	68	0.0735294		0
AMPL1563494	chr3	33157572	33157846	GT8	343	0.125364	GT8	333	0.0930931		0	RM571
AMPL1563494	chr3	33157572	33157846	GA13	308	0.191558	GA13	279	0.179211		0	RM571
AMPL1563502	chr3	36162182	36162365	ATAG9	128	0.0625	ATAG9	117	0.0769231		0
AMPL1563190	chr1	38292948	38293219	GGA4	16	0.125
AMPL1563459	chr3	15342575	15342849	TG11	130	0.215385	TG11	107	0.280374		0
AMPL1563452	chr3	10906158	10906431	CGG5	252	0.0833333	CGG5	188	0.0531915		0
AMPL1563452	chr3	10906158	10906431	GAG4	288	0.00694444	GAG4	207	0.0193237		0
AMPL1563450	chr3	9755497	9755771	GC4	42	0	GC4	37	0.027027		0	RM232
AMPL1563554	chr4	21414440	21414713	GCT7	312	0.0833333	GCT7	304	0.0921053		0	RM119
AMPL1563510	chr4	4191851	4192086	ATT7	189	0.042328	ATT7	81	0.0123457		0
AMPL1563532	chr4	13773082	13773351	CTAT4	180	0.0277778	CTAT11	31	0.0645161	*	>5		LOC_Os12g15470	3'UTR	OsSCP65 - Putative Serine Carboxypeptidase homologue, expressed
AMPL1563540	chr4	18599300	18599574	TTAA3	202	0.0247525	TTAA5	259	0.034749	*	>5		LOC_Os02g11890	Intron	syntaxin-related protein, putative, expressed
AMPL1563571	chr4	31500063	31500330	CTTT6	283	0.0565371	CTTT6	215	0.0418605		0
AMPL1563523	chr4	7251618	7251890	CTAT9	340	0.0852941	CTAT9	287	0.0836237		0
AMPL1563508	chr4	2034423	2034697	CAC5	62	0.016129	CAC5	44	0.0454545		0
AMPL1563508	chr4	2034423	2034697	AG6	17	0.0588235	AG6	22	0.0909091		0
AMPL1563508	chr4	2034423	2034697	GA11	13	0.307692	GA11	14	0.5		0
AMPL1563506	chr4	177986	178260	CT18	24	0.0833333	CT18	17	0.176471		0	RM551
AMPL1563506	chr4	177986	178260	TTTC3	29	0.103448	TTTC3	27	0.037037		0	RM551
AMPL1563551	chr4	20464327	20464601	AAAT8	305	0.163934	AAAT8	190	0.184211		0
AMPL1563204	chr10	1445642	1445912	CA1	147	0.00680272
AMPL1563204	chr10	1445642	1445912	AT5	136	0.0294118
AMPL1563572	chr4	31676456	31676730	TC16	89	0.269663	TC16	74	0.378378		0
AMPL1563526	chr4	9388728	9389002	GTG9	126	0.150794	GTG9	126	0.166667		0
AMPL1563349	chr2	1132183	1132455				GAA11	115	0.0782609
AMPL1563349	chr2	1132183	1132455				CCAT4	139	0.028777
AMPL1563521	chr4	7095369	7095643	AT4	458	0.0174672	AT4	296	0.00675676		0
AMPL1563521	chr4	7095369	7095643	TCTA10	334	0.170659	TCTA10	224	0.178571		0
AMPL1563566	chr4	27120402	27120676	AT7	313	0.146965	AT7	238	0.168067		0
AMPL1563556	chr4	24048279	24048520	AG9	181	0.116022	AG9	163	0.0429448		0
AMPL1563546	chr4	20122429	20122703	TAC6	236	0.0550847	TAC6	131	0.0458015		0
AMPL1563224	chr10	18085392	18085637	CTC1	14	0.428571						RM258
AMPL1563638	chr5	25016063	25016265				AG5	30	0.0333333
AMPL1563638	chr5	25016063	25016265				TTTA16	22	0.136364
AMPL1563546	chr4	20122429	20122703	TAC10	172	0.226744	TAC10	106	0.226415		0
AMPL1563590	chr5	444403	444677	CA7	317	0.227129	CA7	256	0.214844		0
AMPL1563590	chr5	444403	444677	AG9	268	0.216418	AG9	202	0.331683		0
AMPL1563531	chr4	13150981	13151255				GC4	191	0.0680628
AMPL1563531	chr4	13150981	13151255				TC8	181	0.104972
AMPL1563531	chr4	13150981	13151255				CA2	192	0.0677083
AMPL1563590	chr5	444403	444677	AG4_AG5	299	0.0468227	AG4_AG5	249	0.0803213		0
AMPL1563880	chr9	7888485	7888756	TC15	17	0.352941						RM219
AMPL1563606	chr5	7034236	7034499	TG4	196	0.00510204	TG4	120	0.025		0
AMPL1563606	chr5	7034236	7034499	CGA5	171	0.0526316	CGA5	104	0.0576923		0
AMPL1563606	chr5	7034236	7034499	CGG7	181	0.0441989	CGG7	106	0.0566038		0
AMPL1563594	chr5	1487725	1487999	CGAT5	256	0.121094	CGAT5	163	0.134969		0
AMPL1563593	chr5	1198722	1198995	CAG7	366	0.079235	CAG7	351	0.0712251		0
AMPL1563640	chr5	25771801	25772075	CAC5	224	0.142857	CAC7	149	0.0536913	*	>5		LOC_Os06g29430	5'UTR	cytidine and deoxycytidylate deaminase zinc-binding region family protein, expressed
AMPL1563280	chr11	21010597	21010850				GC4	301	0.186047
AMPL1563640	chr5	25771801	25772075	CGA7	255	0.0705882	CGA5	133	0.0676692	*	>5		LOC_Os07g02280	5'UTR	pentatricopeptide, putative, expressed
AMPL1563640	chr5	25771801	25772075	CG7	247	0.0323887	CG7	138	0.0289855		0
AMPL1563530	chr4	13084039	13084313	AGA6	256	0.0742188
AMPL1563530	chr4	13084039	13084313	CT4	273	0.021978
AMPL1563578	chr5	310909	311183	GAG5	66	0.0151515	GAG5	53	0.0188679		0
AMPL1563822	chr8	17134766	17135040	GATA4	196	0.0255102
AMPL1563601	chr5	4295642	4295882	AG8	117	0.153846	AG10	87	0.218391	*	1-5
AMPL1563906	chr9	20174645	20174919				CT10	68	0.308824
AMPL1563597	chr5	2212764	2213018	CT9	42	0.0952381	CT9	48	0.0833333		0
AMPL1563597	chr5	2212764	2213018	TA4	72	0.0416667	TA4	72	0		0
AMPL1563597	chr5	2212764	2213018	CT4	72	0.0277778	CT4	69	0.0144928		0
AMPL1563760	chr7	9075554	9075828	CT17	11	0.272727
AMPL1563642	chr5	26910793	26911060	CTC4	168	0.0714286	CTC4	69	0.0289855		0	RM274
AMPL1563642	chr5	26910793	26911060	CCG5	155	0.0903226	CCG5	72	0.0694444		0	RM274
AMPL1563592	chr5	1010653	1010868	GCG4	191	0.0628272	GCG4	95	0.0842105		0
AMPL1563644	chr5	27309484	27309758	ATAG7	677	0.0605613	ATAG7	496	0.0483871		0
AMPL1563596	chr5	2044958	2045197	ATC6	489	0.0674847	ATC6	411	0.0705596		0
AMPL1563596	chr5	2044958	2045197	GCG2	627	0.00318979	GCG2	534	0.00187266		0
AMPL1563618	chr5	16811397	16811671	GCA8	247	0.149798	GCA9	179	0.402235	*	1-5	RM598
AMPL1563650	chr6	1765614	1765888	CT11	123	0.178862	CT11	79	0.151899		0	RM190
AMPL1563699	chr6	18009124	18009398	AG4	10	0.1
AMPL1563671	chr6	8815626	8815860	CTG5	230	0.0434783	CTG6	174	0.045977	*	1-5
AMPL1563732	chr6	28090155	28090429	AT1	1226	0	AT1	1087	0.00275989		0
AMPL1563514	chr4	6578862	6579083				TC8	22	0.136364
AMPL1563732	chr6	28090155	28090429	TG2	1198	0.0225376	TG2	1056	0.032197		0
AMPL1563735	chr6	30590156	30590430	CA7	216	0.157407	CA7	150	0.133333		0
AMPL1563852	chr8	26826432	26826706				AT12	120	0.441667
AMPL1563734	chr6	30266416	30266596	CCG8	38	0.105263	CCG8	22	0.136364		0	RM176
AMPL1563715	chr6	22426138	22426412	CTAG4	54	0.0740741	CTAG4	57	0.0877193		0
AMPL1563891	chr9	10338562	10338811	CTC3	41	0.0731707
AMPL1563891	chr9	10338562	10338811	CCG9	42	0.047619
AMPL1563715	chr6	22426138	22426412	TAGA0	52	0.0384615	TAGA0	59	0.0338983		0
AMPL1563715	chr6	22426138	22426412	GA6	47	0.212766	GA6	47	0.148936		0
AMPL1563719	chr6	23890502	23890776	GCG3	109	0.00917431	GCG5	122	0.0409836	*	>5
AMPL1563719	chr6	23890502	23890776	CAC4	165	0.0484848	CAC4	187	0.0374332		0
AMPL1563668	chr6	6913925	6914199	TC7	246	0.0609756	TC7	207	0.0772947		0
AMPL1563731	chr6	28017780	28018054	TGGA6	165	0.0121212	TGGA6	81	0.0617284		0
AMPL1563699	chr6	18009124	18009398	GA6	21	0.047619	GA6	31	0.0322581		0
AMPL1563699	chr6	18009124	18009398	AG5	22	0	AG5	33	0		0
AMPL1563688	chr6	16852068	16852265	CAC9	36	0.111111	CAC11	10	0.3	*	>5		LOC_Os08g15420	CDS	CSLC3 - cellulose synthase-like family C, expressed
AMPL1563697	chr6	17297514	17297766	GATA6	407	0.044226	GATA13	361	0.0969529	*	>5
AMPL1563665	chr6	6435922	6436190	CG4	11	0	CG4	18	0.0555556		0
AMPL1563726	chr6	26555771	26556045	ATCT6	158	0.0443038	ATCT6	148	0.0135135		0
AMPL1563717	chr6	23738014	23738288	TC16	86	0.476744	TC11	159	0.226415	*	>5
AMPL1563791	chr7	26673391	26673643	GA10	170	0.258824	GA10	100	0.25		0
AMPL1563905	chr9	19788648	19788922	AGA9	93	0.0752688						OSR28
AMPL1563791	chr7	26673391	26673643	AC1	236	0.00423729	AC1	128	0.015625		0
AMPL1563791	chr7	26673391	26673643	CAC3	233	0.0171674	CAC3	127	0.0314961		0
AMPL1563665	chr6	6435922	6436190				CCT6	12	0.0833333
AMPL1563791	chr7	26673391	26673643	AG4	231	0.017316	AG4	136	0.0220588		0
AMPL1563791	chr7	26673391	26673643	AG4	233	0.00858369	AG4	134	0.0223881		0
AMPL1563739	chr7	742761	743035	CCG6	115	0.0521739	CCG11	30	0.1	*	>5		LOC_Os08g29270	CDS	retrotransposon protein, putative, Ty3-gypsy subclass
AMPL1563774	chr7	16346791	16347065	ATA9	329	0.0820669	ATA9	281	0.0925267		0
AMPL1563787	chr7	24196132	24196406	TTC15	76	0.328947	TTC15	77	0.181818		0
AMPL1563778	chr7	18959433	18959707	CATC4	175	0.04	CATC4	113	0.0265487		0	RM432
AMPL1563769	chr7	12713009	12713282	TC10	87	0.45977	TC10	69	0.449275		0	RM542
AMPL1562999	chr7	22587846	22587996	GA9	96	0.135417	GA9	49	0.0612245		0
AMPL1563789	chr7	25653553	25653827	GA4	94	0.148936	GA4	67	0.119403		0
AMPL1563789	chr7	25653553	25653827	AG13	78	0.166667	AG13	62	0.145161		0
AMPL1563780	chr7	21045029	21045303	TCT9	48	0.0833333	TCT9	28	0.142857		0
AMPL1563780	chr7	21045029	21045303	TTC4	17	0	TTC4	12	0		0
AMPL1563780	chr7	21045029	21045303	GCC5	16	0.0625	GCC5	11	0.0909091		0
AMPL1563775	chr7	16854296	16854570	TAGA9	151	0.0794702	TAGA9	107	0.0747664		0
AMPL1563775	chr7	16854296	16854570	AG1	158	0.0443038	AG1	112	0.0714286		0
AMPL1563775	chr7	16854296	16854570	GC4	148	0.0540541	GC4	117	0.025641		0
AMPL1563795	chr8	551689	551963	GTC5	427	0.173302	GTC7	364	0.175824	*	>5		LOC_Os09g01140	Intron	expressed protein
AMPL1563795	chr8	551689	551963	TCC0	539	0.0686456	TCC0	379	0.327177		0
AMPL1563804	chr8	4179927	4180175	GC5	152	0.0197368	GC5	141	0.0070922		0
AMPL1563804	chr8	4179927	4180175	GCC3	154	0.0194805	GCC3	141	0.0212766		0
AMPL1563844	chr8	26322350	26322579	AGG5	321	0.0498442	AGG7	225	0.0355556	*	>5		LOC_Os02g07430	5'UTR	OsMADS29 - MADS-box family gene with MIKCc type-box, expressed
AMPL1563829	chr8	20314758	20315019	AT6	448	0.0558036	AT6	505	0.049505		0
AMPL1563829	chr8	20314758	20315019	GT2	483	0.0269151	GT2	555	0.0036036		0
AMPL1563829	chr8	20314758	20315019	AT4	497	0.0100604	AT4	550	0.0127273		0
AMPL1563821	chr8	15972649	15972923	CT10	54	0.203704	CT9	50	0.26	*	1-5
AMPL1563821	chr8	15972649	15972923	TA9	50	0.14	TA11	39	0.358974	*	1-5
AMPL1563812	chr8	10523955	10524229	GAA7	135	0.0518519	GAA8	55	0.0909091	*	1-5
AMPL1563812	chr8	10523955	10524229	AG4	140	0.05	AG4	66	0.0151515		0
AMPL1563830	chr8	21282679	21282953	ATAG12	208	0.100962	ATAG12	149	0.0872483		0
AMPL1563830	chr8	21282679	21282953	GT5	243	0.0246914	GT5	171	0.0175439		0
AMPL1563141	chr1	12570887	12571112	GCA4	72	0.458333
AMPL1563801	chr8	2892819	2893093	AAG2	180	0.1	AAG2	161	0.142857		0
AMPL1563856	chr8	27926375	27926649	TC23	17	0.176471	TC23	11	0.181818		0
AMPL1563868	chr9	1075938	1076151				AACA4	67	0.447761			RM316
AMPL1563820	chr8	15835153	15835374	CTAT5	255	0.0588235	CTAT5_CTAT4	227	0.0396476	*	>5
AMPL1563823	chr8	17540962	17541236	CGAT5	258	0.143411	CGAT5	199	0.20603		0
AMPL1563823	chr8	17540962	17541236	CT7	316	0.0949367	CT9	238	0.189076	*	1-5
AMPL1563850	chr8	26728305	26728574	TG4	71	0.0140845	TG4	88	0.0227273		0
AMPL1563850	chr8	26728305	26728574	TGA11	59	0.0847458	TGA4	88	0.0340909	*	>5		LOC_Os02g19490	Intron	retrotransposon protein, putative, unclassified, expressed
AMPL1563854	chr8	27459760	27460002	TGG3	11	0.454545	TGG3	19	0.157895		0
AMPL1563854	chr8	27459760	27460002	AG6	12	0.5	AG6	18	0.277778		0
AMPL1563854	chr8	27459760	27460002	GGA4	17	0.0588235	GGA4	19	0.157895		0
AMPL1563796	chr8	683961	684224	GCC12	46	0.130435	GCC12	38	0.184211		0
AMPL1563826	chr8	18763535	18763808	AGAT7	61	0.0491803	AGAT13	90	0.144444	*	>5
AMPL1563846	chr8	26549708	26549982	AAG9	278	0.129496	AAG6	232	0.0818966	*	>5		LOC_Os02g15594	5'UTR	protein phosphatase 2C, putative, expressed
AMPL1563807	chr8	6763691	6763965	ATA5	42	0.0714286	ATA5	25	0.04		0	RM72
AMPL1563807	chr8	6763691	6763965	ATA13	31	0.193548	ATA13	18	0.222222		0	RM72
AMPL1563853	chr8	27049741	27050011	CT8	287	0.121951	CT9	209	0.0956938	*	1-5		LOC_Os03g15180	5'UTR	PH domain containing protein, expressed
AMPL1563825	chr8	17945022	17945267	AAG8	265	0.0830189	AAG11	104	0.125	*	>5	RM339	LOC_Os10g24370	CDS	retrotransposon, putative, centromere-specific, expressed
AMPL1563825	chr8	17945022	17945267	AAG5	284	0.0316901	AAG5	113	0.0442478		0	RM339
AMPL1563810	chr8	9387060	9387333	GCG4	224	0.0357143	GCG7	147	0.0408163	*	>5		LOC_Os09g24820	CDS	ZF-HD protein dimerisation region containing protein, expressed
AMPL1563834	chr8	23558362	23558540	TTC5	351	0.048433	TTC5	216	0.0416667		0
AMPL1563876	chr9	6600974	6601205	GATA5	214	0.046729	GATA14	121	0.0743802	*	>5
AMPL1563872	chr9	3803580	3803854	ATT4	265	0.045283	ATT4	178	0.0280899		0
AMPL1563813	chr8	10638402	10638676	TA7	323	0.0743034
AMPL1563872	chr9	3803580	3803854	GCT7	244	0.0737705	GCT7	157	0.0636943		0
AMPL1563867	chr9	877947	878221	GA6	307	0.0618893	GA6	297	0.0808081		0
AMPL1563867	chr9	877947	878221	GA4	338	0.0177515	GA4	344	0.00581395		0
AMPL1563867	chr9	877947	878221	CCTC5	243	0.263374	CCTC5	264	0.204545		0
AMPL1563877	chr9	6780266	6780491	AGAT7	216	0.125	AGAT5	134	0.0447761	*	>5
AMPL1563890	chr9	10128732	10129006	TCT10	28	0.178571	TCT5	49	0.0816327	*	>5		LOC_Os08g42350	5'UTR	nodulin MtN3 family protein, putative, expressed
AMPL1563893	chr9	12312980	12313254	TTTA5	58	0.0344828	TTTA3	62	0.0483871	*	>5
AMPL1563897	chr9	14977222	14977415	TCAA7	145	0.062069	TCAA5	133	0.0827068	*	>5		LOC_Os09g25060	Intron	WRKY76, expressed
AMPL1563866	chr9	152453	152693	CCT4	105	0.0761905	CCT4	60	0.15		0
AMPL1563866	chr9	152453	152693	CTT9	88	0.102273	CTT8	61	0.0327869	*	1-5		LOC_Os04g31110	CDS	expressed protein
AMPL1563911	chr9	21086798	21087072	CT8	167	0.257485	CT8	102	0.27451		0
AMPL1563130	chr1	6278319	6278593	AG10	46	0.478261
AMPL1563868	chr9	1075938	1076151	CA6	88	0.397727	CA5	77	0.311688	*	1-5	RM316
AMPL1563868	chr9	1075938	1076151	CA1	110	0.0909091	CA1	90	0.122222		0	RM316
AMPL1563206	chr10	3709387	3709661				AGAT3	504	0.0178571
AMPL1563868	chr9	1075938	1076151	CA8	82	0.097561	CA8	75	0.186667		0	RM316
AMPL1563896	chr9	14812698	14812965	CGG6	53	0.132075	CGG3	150	0.0266667	*	>5		LOC_Os08g01900	CDS	armadillo/beta-catenin repeat family protein, putative, expressed
AMPL1563896	chr9	14812698	14812965	AGG3	64	0.015625	AGG3	152	0.0131579		0
