# Supplementary material for: Application of high-throughput amplicon sequencing-based SSR genotyping in genetic background screening
Source: BMC Genomics. 2019 Jun 3;20:444. doi: 10.1186/s12864-019-5800-4 (PMC6547574; doi:10.1186/s12864-019-5800-4)
Supplement: Supplementary file 6 — Table S5 Valid and comparable SSRs in DXT and DXB. The valid SSR loci in each sample are those SSR loci covered by at least 10 reads and with stutter ratios lower than 0.5. Comparable SSRs between two samples are those SSR loci that are valid in both samples. The genotype is the major genotype of the SSR locus, represented as the repeat unit with the repeat number, e.g., CGC4. The coverage represents the number of reads that support the genotype. The stutter ratio represents the ratio of the read numbers of the minor and major genotypes. (XLSX 37 kb) [file 12864_2019_5800_MOESM6_ESM.xlsx]

## Sheet: Table S5
Table S5. Valid and comparable SSRs in DXT and D62B.
				Genotype	Coverage	Stutter ratio	Genotype	Coverage	Stutter ratio
Amplicon ID	Chromosome	Amplicon_Start	Amplicon_Stop	D62B	D62B	D62B	DXT	DXT	DXT	Differential SSRs	Length difference (bp)	Name in national standard
AMPL1563098	chr1	2377809	2378053	CTT11	219	0.086758	CTT11	159	0.119497
AMPL1563181	chr1	33678644	33678918	CA9	65	0.138462	CA9	83	0.108434
AMPL1563155	chr1	21242910	21243184	ATT4	224	0.0357143	ATT4	137	0.00729927
AMPL1563155	chr1	21242910	21243184	ATT4_ATT4	220	0.0636364	ATT4_ATT4	128	0.0859375
AMPL1563135	chr1	9464532	9464806	TAT21	140	0.342857	TAT21	93	0.333333
AMPL1563151	chr1	19201339	19201613	AGAA5	121	0.0909091	AGAA5	70	0.0285714
AMPL1563151	chr1	19201339	19201613	TG9	90	0.144444	TG9	47	0.12766
AMPL1563127	chr1	6094705	6094979	CAG7	132	0.0757576	CAG7	98	0.0918367
AMPL1563104	chr1	4636762	4637036	TC3	22	0.0454545	TC3	11	0
AMPL1563183	chr1	35240712	35240986	CT6	209	0.0334928	CT6	164	0.0365854
AMPL1563183	chr1	35240712	35240986	TG9	185	0.108108	TG9	146	0.109589
AMPL1563144	chr1	13554094	13554368	AT5	194	0.00515464	AT5	145	0.0275862
AMPL1563124	chr1	5666660	5666934	GCT3	834	0.0335731	GCT3	549	0.0273224
AMPL1563124	chr1	5666660	5666934	TC4	808	0.0148515	TC4	541	0.0110906
AMPL1563146	chr1	14631432	14631691	AT4	369	0.00542005	AT4	259	0.030888
AMPL1563146	chr1	14631432	14631691	AT8	309	0.0970874	AT8	228	0.0570175
AMPL1563160	chr1	23960079	23960353	TGT13	93	0.11828	TGT13	49	0.122449
AMPL1563125	chr1	5942194	5942468	CG7	157	0.0636943	CG7	76	0.0263158
AMPL1563125	chr1	5942194	5942468	GA12	145	0.124138	GA12	58	0.189655
AMPL1563139	chr1	11433616	11433890	TG11	240	0.1875	TG11	167	0.143713
AMPL1563164	chr1	28071744	28072017	TAC4	427	0.0819672	TAC4	287	0.0522648
AMPL1563165	chr1	28340392	28340666	GT8	664	0.123494	GT8	581	0.135972			RM443
AMPL1563201	chr1	42416664	42416915	TCC8	247	0.0809717	TCC8	155	0.103226
AMPL1563148	chr1	15406389	15406663	CT7	658	0.145897	CT7	639	0.198748
AMPL1563142	chr1	12751834	12752108	CGC3	470	0.0148936	CGC3	240	0.0125
AMPL1563132	chr1	8329771	8330045	AG4	45	0.0222222	AG4	41	0			RM583
AMPL1563141	chr1	12570887	12571112	GATA10	93	0.0537634	GATA10	61	0.114754
AMPL1563171	chr1	30738688	30738883	CT4	66	0.0454545	CT4	50	0.06
AMPL1563171	chr1	30738688	30738883	AGA9	51	0.27451	AGA9	38	0.157895
AMPL1563171	chr1	30738688	30738883	GAG4	58	0.12069	GAG4	41	0.121951
AMPL1563128	chr1	6153893	6154167	CT13	246	0.0691057	CT13	175	0.0971429			RM1195
AMPL1563130	chr1	6278319	6278593	AG10	46	0.478261	AG10	30	0.4
AMPL1563809	chr8	8451024	8451298				AT13	10	0.4
AMPL1563167	chr1	29770071	29770345	CTA8	805	0.0993789	CTA8	566	0.127208
AMPL1563170	chr1	30551399	30551673	TA13	27	0.407407	TA13	20	0.3
AMPL1563221	chr10	14822336	14822610	GTG8	12	0.25	GTG8	11	0.0909091
AMPL1563237	chr10	23114653	23114927	AGA10	214	0.0747664	AGA10	119	0.12605			RM590
AMPL1563237	chr10	23114653	23114927	AT4	222	0.0225225	AT4	135	0.00740741			RM590
AMPL1563226	chr10	18888055	18888301	TCG5	297	0.138047	TCG5	200	0.095
AMPL1563216	chr10	12483169	12483443	GA8	31	0.0967742	GA8	12	0.0833333
AMPL1563393	chr2	22180879	22181112				CG2	19	0
AMPL1563217	chr10	12761143	12761417	AG9	95	0.252632	AG9	64	0.3125
AMPL1563204	chr10	1445642	1445912	AC1	148	0	AC1	88	0
AMPL1563204	chr10	1445642	1445912	CA1	147	0.00680272	CA1	87	0.0114943
AMPL1563204	chr10	1445642	1445912	AT5	136	0.0294118	AT5	74	0.108108
AMPL1563224	chr10	18085392	18085637	TC7	38	0.0789474	TC7	18	0.111111			RM258
AMPL1563230	chr10	19512532	19512805	CT8	79	0.189873	CT8	49	0.204082
AMPL1563230	chr10	19512532	19512805	GCC7	85	0.0352941	GCC7	47	0.191489
AMPL1563235	chr10	22314616	22314890	GA17	105	0.114286	GA17	79	0.0379747
AMPL1563228	chr10	19150780	19150958	AG11	96	0.177083	AG11	75	0.186667
AMPL1563228	chr10	19150780	19150958	TG4	117	0.017094	TG4	96	0
AMPL1563210	chr10	5336090	5336343	GA10	174	0.201149	GA10	139	0.258993
AMPL1563241	chr11	2844221	2844495	GAA5	38	0.236842	GAA5	22	0.181818			RM332
AMPL1563241	chr11	2844221	2844495	AAG11	34	0.352941	AAG11	15	0.4			RM332
AMPL1563241	chr11	2844221	2844495	GGA5	48	0.0625	GGA5	22	0.181818			RM332
AMPL1563273	chr11	16991017	16991287	CTC1	32	0.1875	CTC1	23	0.391304
AMPL1563273	chr11	16991017	16991287	TCT3	32	0.1875	TCT3	23	0.347826
AMPL1563287	chr11	25180018	25180292	AG11	270	0.218519	AG11	173	0.184971
AMPL1563249	chr11	6491573	6491847	AGAT8	149	0.0738255	AGAT8	113	0.079646
AMPL1563277	chr11	18274416	18274686	AG7	360	0.0833333	AG7	297	0.0875421			RM209
AMPL1563266	chr11	11989874	11990148	TAA19	346	0.202312	TAA19	272	0.202206
AMPL1563269	chr11	14817128	14817402	ATG12	477	0.1174	ATG12	340	0.111765
AMPL1563264	chr11	11546697	11546971	TAAT6	344	0.0290698	TAAT6	205	0.0292683
AMPL1562757	chr11	21463811	21463982	CGC4	218	0.110092	CGC4	149	0.0671141
AMPL1563265	chr11	11908564	11908837	AG10	175	0.171429	AG10	122	0.163934
AMPL1563262	chr11	10090484	10090757	ATAGA0	196	0.408163	ATAGA0	143	0.398601
AMPL1563262	chr11	10090484	10090757	GATA0	271	0.0147601	GATA0	199	0.00502513
AMPL1563280	chr11	21010597	21010850	GCGT3	360	0.222222	GCGT3	241	0.236515
AMPL1563243	chr11	3633314	3633566	CGG5	163	0.0368098	CGG5	78	0.0512821
AMPL1563248	chr11	6296944	6297180	GGT4	224	0.0625	GGT4	118	0.118644
AMPL1563248	chr11	6296944	6297180	TGT6	206	0.0873786	TGT6	102	0.156863
AMPL1563271	chr11	15531645	15531919	TTC9	175	0.0514286	TTC9	178	0.11236
AMPL1563271	chr11	15531645	15531919	CCG5	187	0.0909091	CCG5	215	0.0651163
AMPL1563270	chr11	15349870	15350090	GA5	39	0.025641	GA5	34	0.0294118
AMPL1563383	chr2	18664067	18664325	AG7	77	0.415584
AMPL1563270	chr11	15349870	15350090	CA6	37	0.0540541	CA6	32	0.0625
AMPL1563145	chr1	13794622	13794896				CCTC4	10	0.3
AMPL1563270	chr11	15349870	15350090	GAG9	31	0.0967742	GAG9	24	0.166667
AMPL1563246	chr11	5745224	5745498	GA8	391	0.0741688	GA8	239	0.133891
AMPL1563246	chr11	5745224	5745498	ATC4	391	0.0664962	ATC4	268	0.0597015
AMPL1563342	chr12	24412394	24412668	TC23	15	0.4	TC23	10	0.5
AMPL1563816	chr8	12295238	12295512	TTC4	15	0.333333						RM331
AMPL1563816	chr8	12295238	12295512	CTT12	10	0.5						RM331
AMPL1563816	chr8	12295238	12295512	CTT4	14	0.357143						RM331
AMPL1563346	chr12	26988187	26988461	GA10	130	0.223077	GA10	86	0.232558			RM17
AMPL1563339	chr12	23476991	23477242	TTTC10	187	0.106952	TTTC10	148	0.0675676
AMPL1563339	chr12	23476991	23477242	GT4	168	0	GT4	132	0.00757576
AMPL1563328	chr12	17655384	17655658	GA10	243	0.144033	GA10	150	0.166667
AMPL1563305	chr12	4829707	4829981	TGTA6	361	0.0720222	TGTA6	257	0.0817121
AMPL1563338	chr12	22975960	22976215	CGC12	52	0.269231	CGC12	52	0.173077
AMPL1563338	chr12	22975960	22976215	GA5	71	0.028169	GA5	60	0.0333333
AMPL1563300	chr12	2433075	2433349	TCA16	45	0.155556	TCA16	27	0.259259			RM19
AMPL1563321	chr12	14108956	14109229	CA4	132	0.030303	CA4	93	0.0107527
AMPL1563575	chr4	34718801	34719075	AG15	12	0.25						RM567
AMPL1563321	chr12	14108956	14109229	GCC7	108	0.12037	GCC7	83	0.0481928
AMPL1563341	chr12	23682654	23682928	TGC8	688	0.114826	TGC8	422	0.106635
AMPL1563309	chr12	8834243	8834474	CG6	119	0.0504202	CG6	51	0.0784314
AMPL1563309	chr12	8834243	8834474	CCG8	113	0.106195	CCG8	52	0.0384615
AMPL1563302	chr12	3856025	3856276	CG9	133	0.150376	CG9	89	0.146067
AMPL1563370	chr2	11068644	11068918	AGA9	325	0.0923077	AGA9	299	0.090301
AMPL1563386	chr2	19587203	19587477	CA11	93	0.268817	CA11	71	0.28169
AMPL1563379	chr2	15968887	15969161	GAAT3	324	0.0987654	GAAT3	222	0.0855856
AMPL1563354	chr2	5453146	5453420	TCT5_TCT12	23	0.130435	TCT5_TCT12	14	0.214286
AMPL1563354	chr2	5453146	5453420	AG8	14	0.428571	AG8	11	0.363636
AMPL1563416	chr2	31399685	31399951	CAG6	221	0.0723982	CAG6	121	0.0661157
AMPL1563383	chr2	18664067	18664325	CTCG2	141	0.0070922	CTCG2	78	0.0128205
AMPL1563372	chr2	11466523	11466797	GTCT6	136	0.102941	GTCT6	69	0.0724638
AMPL1563372	chr2	11466523	11466797	GTAT4	152	0.0197368	GTAT4	72	0.0555556
AMPL1563414	chr2	30810136	30810383	AT4	241	0.0207469	AT4	139	0.0215827
AMPL1563406	chr2	25672538	25672812	GCC7	215	0.055814	GCC7	127	0.0393701
AMPL1563367	chr2	8528746	8529020	AG10	308	0.155844	AG10	204	0.147059
AMPL1563384	chr2	18769948	18770183	TC10	47	0.12766	TC10	19	0.157895			RM561
AMPL1563384	chr2	18769948	18770183	TCG6	54	0.037037	TCG6	19	0.157895			RM561
AMPL1563371	chr2	11389710	11389984	ATG18	198	0.308081	ATG18	134	0.373134			RM424
AMPL1563374	chr2	13066063	13066337	TA7	270	0.177778	TA7	191	0.162304
AMPL1563401	chr2	24594920	24595171	CCT9	284	0.172535	CCT9	201	0.218905
AMPL1563350	chr2	3836707	3836981	GAA15	192	0.109375	GAA15	121	0.214876			RM423
AMPL1563405	chr2	25505014	25505288	TCG5	68	0.382353	TCG5	39	0.487179
AMPL1563405	chr2	25505014	25505288	GCG7	87	0.103448	GCG7	54	0.148148
AMPL1563368	chr2	8760307	8760581	AAT6	481	0.0665281	AAT6	350	0.0885714			RM71
AMPL1562814	chr2	23784073	23784210	CA12	153	0.150327	CA12	159	0.125786
AMPL1563413	chr2	29585621	29585895	AG8	208	0.0817308	AG8	105	0.142857
AMPL1563411	chr2	28872453	28872719	TAA17	15	0.266667	TAA17	15	0.4
AMPL1563402	chr2	24945072	24945299	GA10	104	0.25	GA10	48	0.4375
AMPL1563355	chr2	6159620	6159893	CCG6	142	0.0985915	CCG6	109	0.0366972
AMPL1563421	chr2	35141624	35141898	CT10	278	0.158273	CT10	152	0.177632			RM208
AMPL1563483	chr3	28148739	28149011	AG4	113	0	AG4	61	0.0163934
AMPL1563483	chr3	28148739	28149011	CGG4	95	0.0842105	CGG4	52	0.0384615
AMPL1563483	chr3	28148739	28149011	CTC8	99	0.0606061	CTC8	57	0.0350877
AMPL1563446	chr3	8300475	8300742	AG7	147	0.156463	AG7	80	0.15
AMPL1563446	chr3	8300475	8300742	GA8	148	0.155405	GA8	76	0.210526
AMPL1563426	chr3	2454065	2454339	GA20	17	0.411765	GA20	14	0.428571			RM231
AMPL1563471	chr3	18769192	18769466	AG9	136	0.147059	AG9	55	0.218182
AMPL1563481	chr3	26880896	26881157	ATCT9	219	0.0730594	ATCT9	152	0.0526316
AMPL1563503	chr3	36347971	36348245	TCT12	120	0.216667	TCT12	61	0.196721			RM85
AMPL1563496	chr3	34129398	34129658	GA8	171	0.0760234	GA8	73	0.150685
AMPL1563487	chr3	29871179	29871420	TCG12	111	0.234234	TCG12	70	0.128571
AMPL1563494	chr3	33157572	33157846	GT8	343	0.125364	GT8	283	0.102473			RM571
AMPL1563494	chr3	33157572	33157846	GA13	308	0.191558	GA13	225	0.248889			RM571
AMPL1563502	chr3	36162182	36162365	ATAG9	128	0.0625	ATAG9	94	0.0638298
AMPL1563459	chr3	15342575	15342849	TG11	130	0.215385	TG11	101	0.207921
AMPL1563190	chr1	38292948	38293219	GGA4	16	0.125
AMPL1563452	chr3	10906158	10906431	CGG5	252	0.0833333	CGG5	124	0.0564516
AMPL1563452	chr3	10906158	10906431	GAG4	288	0.00694444	GAG4	141	0.0070922
AMPL1563450	chr3	9755497	9755771	GC4	42	0	GC4	20	0			RM232
AMPL1563554	chr4	21414440	21414713	GCT7	312	0.0833333	GCT7	198	0.106061			RM119
AMPL1563510	chr4	4191851	4192086	ATT7	189	0.042328	ATT7	211	0.0758294
AMPL1563532	chr4	13773082	13773351	CTAT4	180	0.0277778	CTAT4	105	0.0190476
AMPL1563532	chr4	13773082	13773351	TAT6	165	0.0909091	TAT6	99	0.0606061
AMPL1563540	chr4	18599300	18599574	TTAA3	202	0.0247525	TTAA3	143	0.020979
AMPL1563571	chr4	31500063	31500330	CTTT6	283	0.0565371	CTTT6	164	0.054878
AMPL1563523	chr4	7251618	7251890	CTAT9	340	0.0852941	CTAT9	277	0.0758123
AMPL1563508	chr4	2034423	2034697	CAC5	62	0.016129	CAC5	51	0.0588235
AMPL1563508	chr4	2034423	2034697	AG6	17	0.0588235	AG6	12	0.0833333
AMPL1563506	chr4	177986	178260	TTTC3	29	0.103448	TTTC3	30	0			RM551
AMPL1563530	chr4	13084039	13084313	AGA6	256	0.0742188	AGA6	174	0.0632184
AMPL1563530	chr4	13084039	13084313	CT4	273	0.021978	CT4	185	0.027027
AMPL1563551	chr4	20464327	20464601	AAAT8	305	0.163934	AAAT8	174	0.252874
AMPL1563572	chr4	31676456	31676730	TC16	89	0.269663	TC16	57	0.263158
AMPL1563526	chr4	9388728	9389002	GTG9	126	0.150794	GTG9	92	0.173913
AMPL1563521	chr4	7095369	7095643	AT4	458	0.0174672	AT4	404	0.00990099
AMPL1563521	chr4	7095369	7095643	TCTA10	334	0.170659	TCTA10	293	0.177474
AMPL1563566	chr4	27120402	27120676	AT7	313	0.146965	AT7	243	0.115226
AMPL1563556	chr4	24048279	24048520	AG9	181	0.116022	AG9	145	0.0482759
AMPL1563508	chr4	2034423	2034697	GA11	13	0.307692
AMPL1563546	chr4	20122429	20122703	TAC6	236	0.0550847	TAC6	153	0.0522876
AMPL1563546	chr4	20122429	20122703	TAC10	172	0.226744	TAC10	111	0.216216
AMPL1563224	chr10	18085392	18085637	CTC1	14	0.428571						RM258
AMPL1563590	chr5	444403	444677	CA7	317	0.227129	CA7	177	0.175141
AMPL1563590	chr5	444403	444677	AG9	268	0.216418	AG9	134	0.283582
AMPL1563590	chr5	444403	444677	AG4_AG5	299	0.0468227	AG4_AG5	172	0.0813953
AMPL1563606	chr5	7034236	7034499	TG4	196	0.00510204	TG4	104	0.00961538
AMPL1563486	chr3	28889225	28889499				CT15	15	0.266667
AMPL1563880	chr9	7888485	7888756	TC15	17	0.352941						RM219
AMPL1563506	chr4	177986	178260	CT18	24	0.0833333						RM551
AMPL1563606	chr5	7034236	7034499	CGA5	171	0.0526316	CGA5	83	0.120482
AMPL1563606	chr5	7034236	7034499	CGG7	181	0.0441989	CGG7	83	0.0963855
AMPL1563594	chr5	1487725	1487999	CGAT5	256	0.121094	CGAT5	182	0.120879
AMPL1563593	chr5	1198722	1198995	CAG7	366	0.079235	CAG7	166	0.114458
AMPL1563640	chr5	25771801	25772075	CAC5	224	0.142857	CAC5	142	0.21831
AMPL1563640	chr5	25771801	25772075	CGA7	255	0.0705882	CGA7	185	0.0432432
AMPL1563640	chr5	25771801	25772075	CG7	247	0.0323887	CG7	172	0.0523256
AMPL1563578	chr5	310909	311183	GAG5	66	0.0151515	GAG5	28	0
AMPL1563601	chr5	4295642	4295882	AG8	117	0.153846	AG8	83	0.168675
AMPL1563597	chr5	2212764	2213018	CT9	42	0.0952381	CT9	42	0.190476
AMPL1563597	chr5	2212764	2213018	TA4	72	0.0416667	TA4	67	0.0149254
AMPL1563597	chr5	2212764	2213018	CT4	72	0.0277778	CT4	66	0
AMPL1563906	chr9	20174645	20174919				CT16	30	0.266667
AMPL1563642	chr5	26910793	26911060	CTC4	168	0.0714286	CTC4	106	0.0660377			RM274
AMPL1563642	chr5	26910793	26911060	CCG5	155	0.0903226	CCG5	104	0.125			RM274
AMPL1563617	chr5	16553478	16553752	TC24	12	0.5	TC24	10	0.1
AMPL1563760	chr7	9075554	9075828	CT17	11	0.272727
AMPL1563592	chr5	1010653	1010868	GCG4	191	0.0628272	GCG4	140	0.0642857
AMPL1563644	chr5	27309484	27309758	ATAG7	677	0.0605613	ATAG7	417	0.0383693
AMPL1563596	chr5	2044958	2045197	ATC6	489	0.0674847	ATC6	329	0.0668693
AMPL1563596	chr5	2044958	2045197	GCG2	627	0.00318979	GCG2	425	0.00235294
AMPL1563618	chr5	16811397	16811671	GCA8	247	0.149798	GCA8	177	0.163842			RM598
AMPL1563650	chr6	1765614	1765888	CT11	123	0.178862	CT11	118	0.194915			RM190
AMPL1563671	chr6	8815626	8815860	CTG5	230	0.0434783	CTG5	132	0.0454545
AMPL1563732	chr6	28090155	28090429	AT1	1226	0	AT1	893	0.00223964
AMPL1563699	chr6	18009124	18009398	AG4	10	0.1
AMPL1563732	chr6	28090155	28090429	TG2	1198	0.0225376	TG2	877	0.018244
AMPL1563735	chr6	30590156	30590430	CA7	216	0.157407	CA7	135	0.0962963
AMPL1563734	chr6	30266416	30266596	CCG8	38	0.105263	CCG8	27	0.0740741			RM176
AMPL1563715	chr6	22426138	22426412	CTAG4	54	0.0740741	CTAG4	47	0.0425532
AMPL1563715	chr6	22426138	22426412	TAGA0	52	0.0384615	TAGA0	43	0.0697674
AMPL1563715	chr6	22426138	22426412	GA6	47	0.212766	GA6	35	0.2
AMPL1563719	chr6	23890502	23890776	GCG3	109	0.00917431	GCG3	74	0.0675676
AMPL1563719	chr6	23890502	23890776	CAC4	165	0.0484848	CAC4	103	0.0291262
AMPL1563668	chr6	6913925	6914199	TC7	246	0.0609756	TC7	145	0.0758621
AMPL1563731	chr6	28017780	28018054	TGGA6	165	0.0121212	TGGA6	133	0.0676692
AMPL1563879	chr9	7339982	7340197				CGG7	62	0.435484
AMPL1563699	chr6	18009124	18009398	GA6	21	0.047619	GA6	17	0
AMPL1563699	chr6	18009124	18009398	AG5	22	0	AG5	16	0.0625
AMPL1563688	chr6	16852068	16852265	CAC9	36	0.111111	CAC9	19	0.315789
AMPL1563697	chr6	17297514	17297766	GATA6	407	0.044226	GATA6	300	0.05
AMPL1563665	chr6	6435922	6436190	CG4	11	0	CG4	12	0.0833333
AMPL1563726	chr6	26555771	26556045	ATCT6	158	0.0443038	ATCT6	93	0.0430108
AMPL1563717	chr6	23738014	23738288	TC16	86	0.476744	TC16	52	0.384615
AMPL1563791	chr7	26673391	26673643	GA10	170	0.258824	GA10	77	0.194805
AMPL1563791	chr7	26673391	26673643	AC1	236	0.00423729	AC1	103	0.00970874
AMPL1563791	chr7	26673391	26673643	CAC3	233	0.0171674	CAC3	102	0.0196078
AMPL1563209	chr10	4780056	4780330	TCC11	23	0.130435
AMPL1563791	chr7	26673391	26673643	AG4	231	0.017316	AG4	99	0.030303
AMPL1563791	chr7	26673391	26673643	AG4	233	0.00858369	AG4	100	0.01
AMPL1563739	chr7	742761	743035	CCG6	115	0.0521739	CCG6	78	0.0641026
AMPL1563774	chr7	16346791	16347065	ATA9	329	0.0820669	ATA9	230	0.117391
AMPL1563787	chr7	24196132	24196406	TTC15	76	0.328947	TTC15	46	0.173913
AMPL1563778	chr7	18959433	18959707	CATC4	175	0.04	CATC4	88	0.0340909			RM432
AMPL1563769	chr7	12713009	12713282	TC10	87	0.45977	TC10	58	0.362069			RM542
AMPL1562999	chr7	22587846	22587996	GA9	96	0.135417	GA9	71	0.126761
AMPL1563789	chr7	25653553	25653827	GA4	94	0.148936	GA4	63	0.238095
AMPL1563789	chr7	25653553	25653827	AG13	78	0.166667	AG13	59	0.169492
AMPL1563780	chr7	21045029	21045303	TCT9	48	0.0833333	TCT9	47	0.170213
AMPL1563780	chr7	21045029	21045303	TTC4	17	0	TTC4	14	0
AMPL1563780	chr7	21045029	21045303	GCC5	16	0.0625	GCC5	12	0.0833333
AMPL1563775	chr7	16854296	16854570	TAGA9	151	0.0794702	TAGA9	103	0.0873786
AMPL1563775	chr7	16854296	16854570	AG1	158	0.0443038	AG1	110	0.0818182
AMPL1563775	chr7	16854296	16854570	GC4	148	0.0540541	GC4	98	0.0204082
AMPL1563795	chr8	551689	551963	GTC5	427	0.173302	GTC5	395	0.174684
AMPL1563795	chr8	551689	551963	TCC0	539	0.0686456	TCC0	486	0.0699588
AMPL1563804	chr8	4179927	4180175	GC5	152	0.0197368	GC5	92	0.0217391
AMPL1563804	chr8	4179927	4180175	GCC3	154	0.0194805	GCC3	97	0.0206186
AMPL1563844	chr8	26322350	26322579	AGG5	321	0.0498442	AGG5	213	0.0469484
AMPL1563829	chr8	20314758	20315019	AT6	448	0.0558036	AT6	309	0.0647249
AMPL1563829	chr8	20314758	20315019	GT2	483	0.0269151	GT2	337	0.0148368
AMPL1563829	chr8	20314758	20315019	AT4	497	0.0100604	AT4	349	0.00859599
AMPL1563821	chr8	15972649	15972923	CT10	54	0.203704	CT10	59	0.186441
AMPL1563821	chr8	15972649	15972923	TA9	50	0.14	TA9	48	0.270833
AMPL1563812	chr8	10523955	10524229	GAA7	135	0.0518519	GAA7	65	0.0769231
AMPL1563812	chr8	10523955	10524229	AG4	140	0.05	AG4	71	0.0422535
AMPL1563830	chr8	21282679	21282953	ATAG12	208	0.100962	ATAG12	145	0.0758621
AMPL1563830	chr8	21282679	21282953	GT5	243	0.0246914	GT5	162	0.0246914
AMPL1563801	chr8	2892819	2893093	AAG2	180	0.1	AAG2	102	0.156863
AMPL1563856	chr8	27926375	27926649	TC23	17	0.176471	TC23	14	0.142857
AMPL1563820	chr8	15835153	15835374	CTAT5	255	0.0588235	CTAT5	170	0.0470588
AMPL1563823	chr8	17540962	17541236	CGAT5	258	0.143411	CGAT5	231	0.112554
AMPL1563141	chr1	12570887	12571112	GCA4	72	0.458333
AMPL1563823	chr8	17540962	17541236	CT7	316	0.0949367	CT7	269	0.0483271
AMPL1563850	chr8	26728305	26728574	TG4	71	0.0140845	TG4	63	0
AMPL1563868	chr9	1075938	1076151				AACA4	46	0.478261			RM316
AMPL1563850	chr8	26728305	26728574	TGA11	59	0.0847458	TGA11	51	0.0980392
AMPL1563854	chr8	27459760	27460002	TGG3	11	0.454545	TGG3	13	0.307692
AMPL1563854	chr8	27459760	27460002	AG6	12	0.5	AG6	11	0.272727
AMPL1563854	chr8	27459760	27460002	GGA4	17	0.0588235	GGA4	14	0.0714286
AMPL1563796	chr8	683961	684224	GCC12	46	0.130435	GCC12	22	0.181818
AMPL1563822	chr8	17134766	17135040	GATA4	196	0.0255102	GATA4	137	0.0218978
AMPL1563826	chr8	18763535	18763808	AGAT7	61	0.0491803	AGAT7	46	0.0652174
AMPL1563846	chr8	26549708	26549982	AAG9	278	0.129496	AAG9	180	0.0888889
AMPL1563807	chr8	6763691	6763965	ATA5	42	0.0714286	ATA5	50	0.04			RM72
AMPL1563807	chr8	6763691	6763965	ATA13	31	0.193548	ATA13	42	0.166667			RM72
AMPL1563853	chr8	27049741	27050011	CT8	287	0.121951	CT8	138	0.108696
AMPL1563825	chr8	17945022	17945267	AAG8	265	0.0830189	AAG8	195	0.0769231			RM339
AMPL1563825	chr8	17945022	17945267	AAG5	284	0.0316901	AAG5	212	0.0424528			RM339
AMPL1563810	chr8	9387060	9387333	GCG4	224	0.0357143	GCG4	121	0.0413223
AMPL1563813	chr8	10638402	10638676	TA7	323	0.0743034	TA7	210	0.119048
AMPL1563834	chr8	23558362	23558540	TTC5	351	0.048433	TTC5	186	0.0591398
AMPL1563903	chr9	19320229	19320503	CT16	56	0.267857	CT16	33	0.424242			RM278
AMPL1563876	chr9	6600974	6601205	GATA5	214	0.046729	GATA5	143	0.027972
AMPL1563872	chr9	3803580	3803854	ATT4	265	0.045283	ATT4	318	0.0251572
AMPL1563872	chr9	3803580	3803854	GCT7	244	0.0737705	GCT7	282	0.070922
AMPL1563867	chr9	877947	878221	GA6	307	0.0618893	GA6	226	0.0929204
AMPL1563867	chr9	877947	878221	GA4	338	0.0177515	GA4	251	0.0119522
AMPL1563867	chr9	877947	878221	CCTC5	243	0.263374	CCTC5	184	0.233696
AMPL1563877	chr9	6780266	6780491	AGAT7	216	0.125	AGAT7	130	0.115385
AMPL1563890	chr9	10128732	10129006	TCT10	28	0.178571	TCT10	18	0.111111
AMPL1563893	chr9	12312980	12313254	TTTA5	58	0.0344828	TTTA5	53	0.0754717
AMPL1563897	chr9	14977222	14977415	TCAA7	145	0.062069	TCAA7	72	0.0555556
AMPL1563891	chr9	10338562	10338811	CTC3	41	0.0731707	CTC3	18	0
AMPL1563891	chr9	10338562	10338811	CCG9	42	0.047619	CCG9	15	0.133333
AMPL1563866	chr9	152453	152693	CCT4	105	0.0761905	CCT4	50	0.1
AMPL1563866	chr9	152453	152693	CTT9	88	0.102273	CTT9	46	0.0652174
AMPL1563905	chr9	19788648	19788922	AGA9	93	0.0752688	AGA9	66	0.136364			OSR28
AMPL1563911	chr9	21086798	21087072	CT8	167	0.257485	CT8	87	0.275862
AMPL1563868	chr9	1075938	1076151	CA6	88	0.397727	CA6	54	0.333333			RM316
AMPL1563868	chr9	1075938	1076151	CA1	110	0.0909091	CA1	63	0.126984			RM316
AMPL1563131	chr1	6677101	6677375				GA10	52	0.423077			RM490
AMPL1563868	chr9	1075938	1076151	CA8	82	0.097561	CA8	62	0.0967742			RM316
AMPL1563896	chr9	14812698	14812965	CGG6	53	0.132075	CGG6	65	0.0307692
AMPL1563896	chr9	14812698	14812965	AGG3	64	0.015625	AGG3	70	0.0142857
