# Supplementary material for: Application of high-throughput amplicon sequencing-based SSR genotyping in genetic background screening
Source: BMC Genomics. 2019 Jun 3;20:444. doi: 10.1186/s12864-019-5800-4 (PMC6547574; doi:10.1186/s12864-019-5800-4)
Supplement: Supplementary file 7 — Table S6 Valid and comparable SSRs in DXT and Xa21m. The valid SSR loci in each sample are those SSR loci covered by at least 10 reads and with stutter ratios lower than 0.5. The comparable SSRs between two samples are those SSR loci that are valid in both samples. The genotype is the major genotype of the SSR locus, represented as the repeat unit with the repeat number, e.g., CGC4. The coverage represents the number of reads that support the genotype. The stutter ratio represents the ratio of the read numbers of the minor and major genotypes. Asterisks represent the differential SSRs between two samples, and > 5 indicates that the length difference of differential SSRs between two samples is > 5 bp. SSRs with length differences less than 5 bp were hardly distinguished by electrophoresis. The name in the national standard represents the name of the differential SSR in the National Agricultural Standard of China No. NY/T 1433–3014. (XLSX 36 kb) [file 12864_2019_5800_MOESM7_ESM.xlsx]

## Sheet: Table S6
Table S6. Valid and comparable SSRs in DXT and D62B.
				Genotype	Coverage	Stutter ratio	Genotype	Coverage	Stutter ratio
Amplicon ID	Chromosome	Amplicon_Start	Amplicon_Stop	DXT	DXT	DXT	Xa21m	Xa21m	Xa21m	Differential SSRs	Length difference (bp)	Name in national standard
AMPL1563650	chr6	1765614	1765888	CT11	118	0.194915	CT11	50	0.16			RM190
AMPL1563795	chr8	551689	551963	GTC5	395	0.174684	GTC5	124	0.370968
AMPL1563795	chr8	551689	551963	TCC0	486	0.0699588	TCC0	186	0.0591398
AMPL1563554	chr4	21414440	21414713	GCT7	198	0.106061	GCT7	98	0.0816327			RM119
AMPL1563483	chr3	28148739	28149011	AG4	61	0.0163934	AG4	47	0.0212766
AMPL1563483	chr3	28148739	28149011	CGG4	52	0.0384615	CGG4	44	0.0909091
AMPL1563483	chr3	28148739	28149011	CTC8	57	0.0350877	CTC8	44	0.0454545
AMPL1563671	chr6	8815626	8815860	CTG5	132	0.0454545	CTG5	86	0.0465116
AMPL1563370	chr2	11068644	11068918	AGA9	299	0.090301	AGA9	86	0.0465116
AMPL1563241	chr11	2844221	2844495	GAA5	22	0.181818						RM332
AMPL1563241	chr11	2844221	2844495	AAG11	15	0.4	AAG11	11	0.272727			RM332
AMPL1563241	chr11	2844221	2844495	GGA5	22	0.181818	GGA5	14	0			RM332
AMPL1563791	chr7	26673391	26673643	GA10	77	0.194805	GA10	43	0.325581
AMPL1563791	chr7	26673391	26673643	AC1	103	0.00970874	AC1	57	0.0175439
AMPL1563791	chr7	26673391	26673643	CAC3	102	0.0196078	CAC3	54	0.037037
AMPL1563791	chr7	26673391	26673643	AG4	99	0.030303	AG4	53	0.0188679
AMPL1563791	chr7	26673391	26673643	AG4	100	0.01	AG4	54	0
AMPL1563273	chr11	16991017	16991287	CTC1	23	0.391304	CTC10	10	0.1	*	>5
AMPL1563273	chr11	16991017	16991287	TCT3	23	0.347826	TCT0	11	0	*	>5
AMPL1563903	chr9	19320229	19320503	CT16	33	0.424242						RM278
AMPL1563510	chr4	4191851	4192086	ATT7	211	0.0758294	ATT7	75	0.0266667
AMPL1563098	chr1	2377809	2378053	CTT11	159	0.119497	CTT11	82	0.182927
AMPL1563732	chr6	28090155	28090429	AT1	893	0.00223964	AT1	175	0
AMPL1563732	chr6	28090155	28090429	TG2	877	0.018244	TG2	173	0.0115607
AMPL1563804	chr8	4179927	4180175	GC5	92	0.0217391	GC5	54	0
AMPL1563804	chr8	4179927	4180175	GCC3	97	0.0206186	GCC3	52	0.0384615
AMPL1563181	chr1	33678644	33678918	CA9	83	0.108434	CA9	36	0.305556
AMPL1563287	chr11	25180018	25180292	AG11	173	0.184971	AG11	102	0.127451
AMPL1563155	chr1	21242910	21243184	ATT4	137	0.00729927	ATT4	98	0
AMPL1563155	chr1	21242910	21243184	ATT4_ATT4	128	0.0859375	ATT4_ATT4	98	0.0204082
AMPL1563221	chr10	14822336	14822610	GTG8	11	0.0909091	GTG8	10	0.2
AMPL1563386	chr2	19587203	19587477	CA11	71	0.28169	CA11	38	0.236842
AMPL1563809	chr8	8451024	8451298	AT13	10	0.4
AMPL1563590	chr5	444403	444677	CA7	177	0.175141	CA7	107	0.214953
AMPL1563590	chr5	444403	444677	AG9	134	0.283582	AG9	94	0.180851
AMPL1563590	chr5	444403	444677	AG4_AG5	172	0.0813953	AG4_AG5	105	0.047619
AMPL1563606	chr5	7034236	7034499	TG4	104	0.00961538	TG4	60	0.0666667
AMPL1563606	chr5	7034236	7034499	CGA5	83	0.120482	CGA5	56	0.0714286
AMPL1563606	chr5	7034236	7034499	CGG7	83	0.0963855	CGG7	62	0.016129
AMPL1563249	chr11	6491573	6491847	AGAT8	113	0.079646	AGAT8	61	0.0163934
AMPL1563393	chr2	22180879	22181112	CG2	19	0
AMPL1563594	chr5	1487725	1487999	CGAT5	182	0.120879	CGAT5	116	0.0431034
AMPL1563379	chr2	15968887	15969161	GAAT3	222	0.0855856	GAAT3	98	0.0918367
AMPL1563844	chr8	26322350	26322579	AGG5	213	0.0469484	AGG5	110	0.0272727
AMPL1563277	chr11	18274416	18274686	AG7	297	0.0875421	AG7	77	0.0649351			RM209
AMPL1563739	chr7	742761	743035	CCG6	78	0.0641026	CCG6	67	0.0597015
AMPL1563542	chr4	18996737	18997011				TC14	30	0.366667			RM471
AMPL1563774	chr7	16346791	16347065	ATA9	230	0.117391	ATA9	46	0.173913
AMPL1563876	chr9	6600974	6601205	GATA5	143	0.027972	GATA5	69	0.0289855
AMPL1563829	chr8	20314758	20315019	AT6	309	0.0647249	AT6	136	0.0588235
AMPL1563829	chr8	20314758	20315019	GT2	337	0.0148368	GT2	148	0.0202703
AMPL1563829	chr8	20314758	20315019	AT4	349	0.00859599	AT4	148	0.0337838
AMPL1563237	chr10	23114653	23114927	AGA10	119	0.12605	AGA10	72	0.0555556			RM590
AMPL1563237	chr10	23114653	23114927	AT4	135	0.00740741	AT4	81	0.0123457			RM590
AMPL1563872	chr9	3803580	3803854	ATT4	318	0.0251572	ATT4	52	0.0384615
AMPL1563872	chr9	3803580	3803854	GCT7	282	0.070922	GCT7	48	0.0833333
AMPL1563140	chr1	12281155	12281429				AAG20	12	0.25			RM493
AMPL1563354	chr2	5453146	5453420	TCT5_TCT12	14	0.214286
AMPL1563354	chr2	5453146	5453420	AG8	11	0.363636
AMPL1563446	chr3	8300475	8300742	AG7	80	0.15	AG7	26	0.153846
AMPL1563446	chr3	8300475	8300742	GA8	76	0.210526	GA8	24	0.166667
AMPL1563867	chr9	877947	878221	GA6	226	0.0929204	GA6	40	0.05
AMPL1563867	chr9	877947	878221	GA4	251	0.0119522	GA4	46	0
AMPL1563867	chr9	877947	878221	CCTC5	184	0.233696	CCTC5	37	0.135135
AMPL1563426	chr3	2454065	2454339	GA20	14	0.428571						RM231
AMPL1563735	chr6	30590156	30590430	CA7	135	0.0962963	CA7	77	0.155844
AMPL1563416	chr2	31399685	31399951	CAG6	121	0.0661157	CAG6	89	0.0337079
AMPL1563135	chr1	9464532	9464806	TAT21	93	0.333333	TAT21	71	0.15493
AMPL1563226	chr10	18888055	18888301	TCG5	200	0.095	TCG5	140	0.0785714
AMPL1563151	chr1	19201339	19201613	AGAA5	70	0.0285714	AGAA5	55	0.0909091
AMPL1563151	chr1	19201339	19201613	TG9	47	0.12766	TG9	48	0.0625
AMPL1563127	chr1	6094705	6094979	CAG7	98	0.0918367	CAG7	28	0.0357143
AMPL1563787	chr7	24196132	24196406	TTC15	46	0.173913	TTC15	30	0.3
AMPL1563778	chr7	18959433	18959707	CATC4	88	0.0340909	CATC4	55	0			RM432
AMPL1563471	chr3	18769192	18769466	AG9	55	0.218182	AG9	57	0.0526316
AMPL1563593	chr5	1198722	1198995	CAG7	166	0.114458	CAG7	140	0.0857143
AMPL1563383	chr2	18664067	18664325	CTCG2	78	0.0128205	CTCG2	50	0.06
AMPL1563145	chr1	13794622	13794896	CCTC4	10	0.3
AMPL1563372	chr2	11466523	11466797	GTCT6	69	0.0724638	GTCT6	52	0.0769231
AMPL1563372	chr2	11466523	11466797	GTAT4	72	0.0555556	GTAT4	57	0.0175439
AMPL1563481	chr3	26880896	26881157	ATCT9	152	0.0526316	ATCT9	53	0.0566038
AMPL1563104	chr1	4636762	4637036	TC3	11	0	TC3	10	0
AMPL1563816	chr8	12295238	12295512				TTC4	11	0.181818			RM331
AMPL1563816	chr8	12295238	12295512				CTT12	10	0.2			RM331
AMPL1563816	chr8	12295238	12295512				CTT4	10	0.2			RM331
AMPL1563769	chr7	12713009	12713282	TC10	58	0.362069	TC10	37	0.189189			RM542
AMPL1563342	chr12	24412394	24412668	TC23	10	0.5
AMPL1563734	chr6	30266416	30266596	CCG8	27	0.0740741	CCG8	28	0.214286			RM176
AMPL1563640	chr5	25771801	25772075	CAC5	142	0.21831	CAC5	62	0.177419
AMPL1563640	chr5	25771801	25772075	CGA7	185	0.0432432	CGA7	72	0.0694444
AMPL1563640	chr5	25771801	25772075	CG7	172	0.0523256	CG7	70	0.0285714
AMPL1563715	chr6	22426138	22426412	CTAG4	47	0.0425532	CTAG4	12	0.0833333
AMPL1563715	chr6	22426138	22426412	TAGA0	43	0.0697674	TAGA0	11	0.0909091
AMPL1563715	chr6	22426138	22426412	GA6	35	0.2	GA6	10	0.3
AMPL1563821	chr8	15972649	15972923	CT10	59	0.186441	CT10	10	0.3
AMPL1563821	chr8	15972649	15972923	TA9	48	0.270833	TA9	11	0.181818
AMPL1563183	chr1	35240712	35240986	CT6	164	0.0365854	CT6	78	0.025641
AMPL1563183	chr1	35240712	35240986	TG9	146	0.109589	TG9	73	0.0684932
AMPL1563414	chr2	30810136	30810383	AT4	139	0.0215827	AT4	89	0.0449438
AMPL1563503	chr3	36347971	36348245	TCT12	61	0.196721	TCT12	36	0.166667			RM85
AMPL1563812	chr8	10523955	10524229	GAA7	65	0.0769231	GAA7	41	0.0243902
AMPL1563812	chr8	10523955	10524229	AG4	71	0.0422535	AG4	42	0
AMPL1563505	chr3	36381498	36381771				CTT11	30	0.3
AMPL1563877	chr9	6780266	6780491	AGAT7	130	0.115385	AGAT7	116	0.0689655
AMPL1563830	chr8	21282679	21282953	ATAG12	145	0.0758621	ATAG12	71	0.0704225
AMPL1563830	chr8	21282679	21282953	GT5	162	0.0246914	GT5	80	0.0125
AMPL1563801	chr8	2892819	2893093	AAG2	102	0.156863
AMPL1563406	chr2	25672538	25672812	GCC7	127	0.0393701	GCC7	78	0.0641026
AMPL1563856	chr8	27926375	27926649	TC23	14	0.142857	TC23	14	0.0714286
AMPL1563346	chr12	26988187	26988461	GA10	86	0.232558	GA10	39	0.333333			RM17
AMPL1563532	chr4	13773082	13773351	CTAT4	105	0.0190476	CTAT4	96	0.0416667
AMPL1563532	chr4	13773082	13773351	TAT6	99	0.0606061	TAT6	95	0.0315789
AMPL1563578	chr5	310909	311183	GAG5	28	0	GAG5	27	0
AMPL1563216	chr10	12483169	12483443	GA8	12	0.0833333
AMPL1563266	chr11	11989874	11990148	TAA19	272	0.202206	TAA19	88	0.181818
AMPL1563144	chr1	13554094	13554368	AT5	145	0.0275862	AT5	62	0.016129
AMPL1563820	chr8	15835153	15835374	CTAT5	170	0.0470588	CTAT5	93	0.0215054
AMPL1563496	chr3	34129398	34129658	GA8	73	0.150685	GA8	55	0.0545455
AMPL1563540	chr4	18599300	18599574	TTAA3	143	0.020979	TTAA3	92	0.0326087
AMPL1563269	chr11	14817128	14817402	ATG12	340	0.111765	ATG12	174	0.0804598
AMPL1563264	chr11	11546697	11546971	TAAT6	205	0.0292683	TAAT6	180	0.0277778
AMPL1562999	chr7	22587846	22587996	GA9	71	0.126761
AMPL1563217	chr10	12761143	12761417	AG9	64	0.3125	AG9	14	0.0714286
AMPL1563601	chr5	4295642	4295882	AG8	83	0.168675	AG8	30	0.266667
AMPL1562757	chr11	21463811	21463982	CGC4	149	0.0671141	CGC4	67	0.164179
AMPL1563823	chr8	17540962	17541236	CGAT5	231	0.112554	CGAT5	77	0.142857
AMPL1563823	chr8	17540962	17541236	CT7	269	0.0483271	CT7	97	0.0309278
AMPL1563597	chr5	2212764	2213018	CT9	42	0.190476	CT9	30	0.333333
AMPL1563597	chr5	2212764	2213018	TA4	67	0.0149254	TA4	47	0.0212766
AMPL1563597	chr5	2212764	2213018	CT4	66	0	CT4	45	0.0222222
AMPL1563642	chr5	26910793	26911060	CTC4	106	0.0660377	CTC4	75	0.0533333			RM274
AMPL1563642	chr5	26910793	26911060	CCG5	104	0.125	CCG5	84	0.0833333			RM274
AMPL1563571	chr4	31500063	31500330	CTTT6	164	0.054878	CTTT6	112	0.0267857
AMPL1563719	chr6	23890502	23890776	GCG3	74	0.0675676	GCG3	53	0.0188679
AMPL1563719	chr6	23890502	23890776	CAC4	103	0.0291262	CAC4	60	0.05
AMPL1563617	chr5	16553478	16553752	TC24	10	0.1
AMPL1563367	chr2	8528746	8529020	AG10	204	0.147059	AG10	62	0.306452
AMPL1563124	chr1	5666660	5666934	GCT3	549	0.0273224	GCT3	220	0.0454545
AMPL1563124	chr1	5666660	5666934	TC4	541	0.0110906	TC4	224	0.00892857
AMPL1563146	chr1	14631432	14631691	AT4	259	0.030888	AT4	96	0.0104167
AMPL1563146	chr1	14631432	14631691	AT8	228	0.0570175	AT8	95	0.0105263
AMPL1563523	chr4	7251618	7251890	CTAT9	277	0.0758123	CTAT9	127	0.0787402
AMPL1563339	chr12	23476991	23477242	TTTC10	148	0.0675676	TTTC10	54	0.111111
AMPL1563339	chr12	23476991	23477242	GT4	132	0.00757576
AMPL1563328	chr12	17655384	17655658	GA10	150	0.166667	GA10	112	0.160714
AMPL1563668	chr6	6913925	6914199	TC7	145	0.0758621	TC7	73	0.0547945
AMPL1563160	chr1	23960079	23960353	TGT13	49	0.122449	TGT13	41	0.170732
AMPL1563789	chr7	25653553	25653827	GA4	63	0.238095	GA4	27	0.333333
AMPL1563789	chr7	25653553	25653827	AG13	59	0.169492	AG13	24	0.208333
AMPL1563265	chr11	11908564	11908837	AG10	122	0.163934	AG10	43	0.116279
AMPL1563592	chr5	1010653	1010868	GCG4	140	0.0642857	GCG4	32	0
AMPL1563125	chr1	5942194	5942468	CG7	76	0.0263158	CG7	33	0.0606061
AMPL1563125	chr1	5942194	5942468	GA12	58	0.189655	GA12	28	0.25
AMPL1563850	chr8	26728305	26728574	TG4	63	0	TG4	45	0
AMPL1563850	chr8	26728305	26728574	TGA11	51	0.0980392	TGA11	37	0.0810811
AMPL1563384	chr2	18769948	18770183	TC10	19	0.157895	TC10	11	0.0909091			RM561
AMPL1563384	chr2	18769948	18770183	TCG6	19	0.157895	TCG6	12	0			RM561
AMPL1563204	chr10	1445642	1445912	AC1	88	0
AMPL1563204	chr10	1445642	1445912	CA1	87	0.0114943
AMPL1563204	chr10	1445642	1445912	AT5	74	0.108108
AMPL1563890	chr9	10128732	10129006	TCT10	18	0.111111	TCT10	29	0.137931
AMPL1563371	chr2	11389710	11389984	ATG18	134	0.373134	ATG18	91	0.164835			RM424
AMPL1563508	chr4	2034423	2034697	CAC5	51	0.0588235	CAC5	15	0
AMPL1563508	chr4	2034423	2034697	AG6	12	0.0833333
AMPL1563487	chr3	29871179	29871420	TCG12	70	0.128571	TCG12	49	0.183673
AMPL1563224	chr10	18085392	18085637	TC7	18	0.111111						RM258
AMPL1563854	chr8	27459760	27460002	TGG3	13	0.307692	TGG3	12	0.166667
AMPL1563854	chr8	27459760	27460002	AG6	11	0.272727
AMPL1563854	chr8	27459760	27460002	GGA4	14	0.0714286	GGA4	11	0.181818
AMPL1563374	chr2	13066063	13066337	TA7	191	0.162304	TA7	77	0.116883
AMPL1563486	chr3	28889225	28889499	CT15	15	0.266667	CT15	21	0.0952381
AMPL1563506	chr4	177986	178260	TTTC3	30	0						RM551
AMPL1563401	chr2	24594920	24595171	CCT9	201	0.218905	CCT9	67	0.208955
AMPL1563796	chr8	683961	684224	GCC12	22	0.181818	GCC12	11	0.0909091
AMPL1563262	chr11	10090484	10090757	ATAGA0	143	0.398601	ATAGA0	93	0.204301
AMPL1563262	chr11	10090484	10090757	GATA0	199	0.00502513	GATA0	112	0
AMPL1563280	chr11	21010597	21010850	GCGT3	241	0.236515
AMPL1563893	chr9	12312980	12313254	TTTA5	53	0.0754717	TTTA5	21	0.047619
AMPL1563530	chr4	13084039	13084313	AGA6	174	0.0632184	AGA6	85	0.0470588
AMPL1563530	chr4	13084039	13084313	CT4	185	0.027027	CT4	87	0.0344828
AMPL1563350	chr2	3836707	3836981	GAA15	121	0.214876	GAA15	32	0.125			RM423
AMPL1563822	chr8	17134766	17135040	GATA4	137	0.0218978	GATA4	51	0.0196078
AMPL1563897	chr9	14977222	14977415	TCAA7	72	0.0555556	TCAA7	39	0.0769231
AMPL1563906	chr9	20174645	20174919	CT16	30	0.266667	CT16	10	0.4
AMPL1563230	chr10	19512532	19512805	CT8	49	0.204082	CT8	37	0.0540541
AMPL1563230	chr10	19512532	19512805	GCC7	47	0.191489	GCC7	39	0.0512821
AMPL1563551	chr4	20464327	20464601	AAAT8	174	0.252874	AAAT8	54	0.185185
AMPL1563405	chr2	25505014	25505288	TCG5	39	0.487179
AMPL1563405	chr2	25505014	25505288	GCG7	54	0.148148	GCG7	34	0.205882
AMPL1563235	chr10	22314616	22314890	GA17	79	0.0379747	GA17	32	0.0625
AMPL1563243	chr11	3633314	3633566	CGG5	78	0.0512821	CGG5	53	0.0566038
AMPL1563305	chr12	4829707	4829981	TGTA6	257	0.0817121
AMPL1563731	chr6	28017780	28018054	TGGA6	133	0.0676692	TGGA6	63	0.111111
AMPL1563699	chr6	18009124	18009398	GA6	17	0	GA6	10	0.1
AMPL1563699	chr6	18009124	18009398	AG5	16	0.0625	AG5	11	0
AMPL1563494	chr3	33157572	33157846	GT8	283	0.102473	GT8	97	0.0618557			RM571
AMPL1563494	chr3	33157572	33157846	GA13	225	0.248889	GA13	68	0.294118			RM571
AMPL1563644	chr5	27309484	27309758	ATAG7	417	0.0383693	ATAG7	160	0.06875
AMPL1563139	chr1	11433616	11433890	TG11	167	0.143713	TG11	80	0.075
AMPL1563826	chr8	18763535	18763808	AGAT7	46	0.0652174	AGAT7	28	0.0357143
AMPL1563688	chr6	16852068	16852265	CAC9	19	0.315789	CAC9	15	0
AMPL1563891	chr9	10338562	10338811	CTC3	18	0	CTC3	13	0.0769231
AMPL1563891	chr9	10338562	10338811	CCG9	15	0.133333	CCG9	12	0.0833333
AMPL1563338	chr12	22975960	22976215	CGC12	52	0.173077	CGC12	31	0.0645161
AMPL1563338	chr12	22975960	22976215	GA5	60	0.0333333	GA5	30	0.1
AMPL1563879	chr9	7339982	7340197	CGG7	62	0.435484	CGG7	63	0.190476
AMPL1563697	chr6	17297514	17297766	GATA6	300	0.05	GATA6	125	0.032
AMPL1563228	chr10	19150780	19150958	AG11	75	0.186667
AMPL1563228	chr10	19150780	19150958	TG4	96	0
AMPL1563164	chr1	28071744	28072017	TAC4	287	0.0522648	TAC4	120	0.075
AMPL1563165	chr1	28340392	28340666	GT8	581	0.135972	GT8	231	0.121212			RM443
AMPL1563247	chr11	6187282	6187482				TG16	13	0.307692
AMPL1563572	chr4	31676456	31676730	TC16	57	0.263158	TC16	21	0.380952
AMPL1563300	chr12	2433075	2433349	TCA16	27	0.259259	TCA16	28	0.25			RM19
AMPL1563846	chr8	26549708	26549982	AAG9	180	0.0888889	AAG9	122	0.0901639
AMPL1563866	chr9	152453	152693	CCT4	50	0.1	CCT4	19	0.105263
AMPL1563866	chr9	152453	152693	CTT9	46	0.0652174	CTT9	18	0.111111
AMPL1563201	chr1	42416664	42416915	TCC8	155	0.103226	TCC8	44	0.0681818
AMPL1563905	chr9	19788648	19788922	AGA9	66	0.136364	AGA9	58	0.103448			OSR28
AMPL1563911	chr9	21086798	21087072	CT8	87	0.275862	CT8	62	0.145161
AMPL1563665	chr6	6435922	6436190	CG4	12	0.0833333
AMPL1563391	chr2	21394545	21394819				TTA21	42	0.238095
AMPL1563368	chr2	8760307	8760581	AAT6	350	0.0885714	AAT6	212	0.0754717			RM71
AMPL1563526	chr4	9388728	9389002	GTG9	92	0.173913	GTG9	28	0.285714
AMPL1563248	chr11	6296944	6297180	GGT4	118	0.118644	GGT4	80	0.025
AMPL1563248	chr11	6296944	6297180	TGT6	102	0.156863	TGT6	72	0.138889
AMPL1562814	chr2	23784073	23784210	CA12	159	0.125786
AMPL1563780	chr7	21045029	21045303	TCT9	47	0.170213	TCT9	27	0.0740741
AMPL1563780	chr7	21045029	21045303	TTC4	14	0
AMPL1563780	chr7	21045029	21045303	GCC5	12	0.0833333
AMPL1563413	chr2	29585621	29585895	AG8	105	0.142857	AG8	57	0.0526316
AMPL1563321	chr12	14108956	14109229	CA4	93	0.0107527	CA4	29	0
AMPL1563321	chr12	14108956	14109229	GCC7	83	0.0481928	GCC7	22	0.181818
AMPL1563411	chr2	28872453	28872719	TAA17	15	0.4
AMPL1563807	chr8	6763691	6763965	ATA5	50	0.04	ATA5	21	0.142857			RM72
AMPL1563807	chr8	6763691	6763965	ATA13	42	0.166667	ATA13	14	0.214286			RM72
AMPL1563148	chr1	15406389	15406663	CT7	639	0.198748	CT7	140	0.171429
AMPL1563271	chr11	15531645	15531919	TTC9	178	0.11236	TTC9	106	0.0660377
AMPL1563271	chr11	15531645	15531919	CCG5	215	0.0651163	CCG5	121	0.0495868
AMPL1563502	chr3	36162182	36162365	ATAG9	94	0.0638298	ATAG9	64	0.015625
AMPL1563853	chr8	27049741	27050011	CT8	138	0.108696	CT8	79	0.113924
AMPL1563459	chr3	15342575	15342849	TG11	101	0.207921	TG11	73	0.150685
AMPL1563726	chr6	26555771	26556045	ATCT6	93	0.0430108	ATCT6	65	0.0461538
AMPL1563142	chr1	12751834	12752108	CGC3	240	0.0125	CGC3	121	0.00826446
AMPL1563521	chr4	7095369	7095643	AT4	404	0.00990099	AT4	90	0.0222222
AMPL1563521	chr4	7095369	7095643	TCTA10	293	0.177474	TCTA10	81	0.0864198
AMPL1563132	chr1	8329771	8330045	AG4	41	0	AG4	26	0			RM583
AMPL1563229	chr10	19233026	19233214				CT15	10	0.4
AMPL1563825	chr8	17945022	17945267	AAG8	195	0.0769231	AAG8	61	0.0327869			RM339
AMPL1563825	chr8	17945022	17945267	AAG5	212	0.0424528	AAG5	62	0.0483871			RM339
AMPL1563596	chr5	2044958	2045197	ATC6	329	0.0668693	ATC6	147	0.0816327
AMPL1563596	chr5	2044958	2045197	GCG2	425	0.00235294	GCG2	193	0.00518135
AMPL1563141	chr1	12570887	12571112	GATA10	61	0.114754	GATA10	58	0.0344828
AMPL1563141	chr1	12570887	12571112				GCA4	44	0.363636
AMPL1563566	chr4	27120402	27120676	AT7	243	0.115226	AT7	95	0.126316
AMPL1563868	chr9	1075938	1076151	CA6	54	0.333333	CA6	18	0			RM316
AMPL1563868	chr9	1075938	1076151	AACA4	46	0.478261	AACA4	16	0.0625			RM316
AMPL1563868	chr9	1075938	1076151	CA1	63	0.126984	CA1	15	0.133333			RM316
AMPL1563868	chr9	1075938	1076151	CA8	62	0.0967742	CA8	17	0.235294			RM316
AMPL1563171	chr1	30738688	30738883	CT4	50	0.06	CT4	18	0
AMPL1563171	chr1	30738688	30738883	AGA9	38	0.157895	AGA9	14	0.142857
AMPL1563171	chr1	30738688	30738883	GAG4	41	0.121951	GAG4	19	0.0526316
AMPL1563341	chr12	23682654	23682928	TGC8	422	0.106635	TGC8	124	0.120968
AMPL1563599	chr5	2881246	2881520				TC21	14	0.285714			RM267
AMPL1563309	chr12	8834243	8834474	CG6	51	0.0784314	CG6	52	0.0192308
AMPL1563309	chr12	8834243	8834474	CCG8	52	0.0384615	CCG8	47	0.0212766
AMPL1563556	chr4	24048279	24048520	AG9	145	0.0482759	AG9	114	0.114035
AMPL1563270	chr11	15349870	15350090	GA5	34	0.0294118	GA5	23	0.0434783
AMPL1563270	chr11	15349870	15350090	CA6	32	0.0625	CA6	21	0.142857
AMPL1563270	chr11	15349870	15350090	GAG9	24	0.166667	GAG9	18	0.111111
AMPL1563302	chr12	3856025	3856276	CG9	89	0.146067	CG9	57	0.157895
AMPL1563810	chr8	9387060	9387333	GCG4	121	0.0413223	GCG4	68	0.0441176
AMPL1563452	chr3	10906158	10906431	CGG5	124	0.0564516	CGG5	60	0.05
AMPL1563452	chr3	10906158	10906431	GAG4	141	0.0070922	GAG4	63	0.015873
AMPL1563775	chr7	16854296	16854570	TAGA9	103	0.0873786	TAGA9	39	0.205128
AMPL1563775	chr7	16854296	16854570	AG1	110	0.0818182	AG1	46	0.0434783
AMPL1563775	chr7	16854296	16854570	GC4	98	0.0204082	GC4	47	0.0425532
AMPL1563128	chr1	6153893	6154167	CT13	175	0.0971429	CT13	130	0.0538462			RM1195
AMPL1563813	chr8	10638402	10638676	TA7	210	0.119048	TA7	81	0.037037
AMPL1563717	chr6	23738014	23738288	TC16	52	0.384615	TC16	25	0.2
AMPL1563896	chr9	14812698	14812965	CGG6	65	0.0307692	CGG6	16	0
AMPL1563896	chr9	14812698	14812965	AGG3	70	0.0142857	AGG3	16	0
AMPL1563450	chr3	9755497	9755771	GC4	20	0	GC4	16	0.0625			RM232
AMPL1563210	chr10	5336090	5336343	GA10	139	0.258993	GA10	69	0.304348
AMPL1563402	chr2	24945072	24945299	GA10	48	0.4375	GA10	36	0.277778
AMPL1563355	chr2	6159620	6159893	CCG6	109	0.0366972	CCG6	96	0.0520833
AMPL1563618	chr5	16811397	16811671	GCA8	177	0.163842	GCA8	88	0.0909091			RM598
AMPL1563246	chr11	5745224	5745498	GA8	239	0.133891	GA8	114	0.0701754
AMPL1563246	chr11	5745224	5745498	ATC4	268	0.0597015	ATC4	111	0.0900901
AMPL1563834	chr8	23558362	23558540	TTC5	186	0.0591398	TTC5	107	0.0186916
AMPL1563130	chr1	6278319	6278593	AG10	30	0.4	AG10	28	0.25
AMPL1563546	chr4	20122429	20122703	TAC6	153	0.0522876	TAC6	72	0.0694444
AMPL1563546	chr4	20122429	20122703	TAC10	111	0.216216	TAC10	60	0.133333
AMPL1563131	chr1	6677101	6677375	GA10	52	0.423077						RM490
AMPL1563167	chr1	29770071	29770345	CTA8	566	0.127208	CTA8	178	0.0898876
AMPL1563421	chr2	35141624	35141898	CT10	152	0.177632	CT10	100	0.13			RM208
AMPL1563170	chr1	30551399	30551673	TA13	20	0.3	TA13	21	0.238095
